# Supplementary material for: Hepatocellular carcinoma incidence at national and provincial levels in Iran from 2000 to 2016: A meta-regression analysis
Source: PLoS One. 2021 Jan 22;16(1):e0245468. doi: 10.1371/journal.pone.0245468 (PMC7822534; doi:10.1371/journal.pone.0245468)
Supplement: S1 Data — (XLS) [file pone.0245468.s001.xls]

## Sheet: Sheet1
sex	year	location	age	unit	measure	median	upper	lower
Both	2000	Alborz	age-standardized	rate per 100,000 population	incidence	0.966764	1.38968	0.634075
Both	2000	Ardabil	age-standardized	rate per 100,000 population	incidence	0.22249	0.376356	0.110695
Both	2000	Azerbaijan, East	age-standardized	rate per 100,000 population	incidence	0.375022	0.553696	0.232669
Both	2000	Azerbaijan, West	age-standardized	rate per 100,000 population	incidence	0.344433	0.575917	0.187011
Both	2000	Bushehr	age-standardized	rate per 100,000 population	incidence	0.354708	0.609983	0.170617
Both	2000	Chahar Mahaal and Bakhtiari	age-standardized	rate per 100,000 population	incidence	0.721158	1.09625	0.420432
Both	2000	Fars	age-standardized	rate per 100,000 population	incidence	0.961035	1.25187	0.706794
Both	2000	Gilan	age-standardized	rate per 100,000 population	incidence	0.232547	0.334956	0.147137
Both	2000	Golestan	age-standardized	rate per 100,000 population	incidence	0.281648	0.504844	0.139815
Both	2000	Hamadan	age-standardized	rate per 100,000 population	incidence	0.373541	0.559806	0.221654
Both	2000	Hormozgan	age-standardized	rate per 100,000 population	incidence	0.352545	0.787092	0.131083
Both	2000	Ilam	age-standardized	rate per 100,000 population	incidence	0.251545	0.469583	0.0909742
Both	2000	Isfahan	age-standardized	rate per 100,000 population	incidence	0.576192	0.740779	0.431166
Both	2000	Kerman	age-standardized	rate per 100,000 population	incidence	1.23489	1.61814	0.889675
Both	2000	Kermanshah	age-standardized	rate per 100,000 population	incidence	0.322849	0.455695	0.211791
Both	2000	Khorasan, North	age-standardized	rate per 100,000 population	incidence	0.286361	0.53523	0.117609
Both	2000	Khorasan, Razavi	age-standardized	rate per 100,000 population	incidence	0.482799	0.66082	0.327798
Both	2000	Khorasan, South	age-standardized	rate per 100,000 population	incidence	0.227342	0.437756	0.0791513
Both	2000	Khuzestan	age-standardized	rate per 100,000 population	incidence	1.17163	1.48189	0.886697
Both	2000	Kohgiluyeh and Boyer-Ahmad	age-standardized	rate per 100,000 population	incidence	1.03253	1.57926	0.589697
Both	2000	Kurdistan	age-standardized	rate per 100,000 population	incidence	0.257212	0.455723	0.121689
Both	2000	Lorestan	age-standardized	rate per 100,000 population	incidence	0.37268	0.556146	0.228399
Both	2000	Markazi	age-standardized	rate per 100,000 population	incidence	0.38051	0.53218	0.254617
Both	2000	Mazandaran	age-standardized	rate per 100,000 population	incidence	0.310479	0.445414	0.198028
Both	2000	National	age-standardized	rate per 100,000 population	incidence	0.554085	0.78322	0.37038
Both	2000	Qazvin	age-standardized	rate per 100,000 population	incidence	0.202808	0.371728	0.0886567
Both	2000	Qom	age-standardized	rate per 100,000 population	incidence	0.207779	0.363355	0.0990612
Both	2000	Semnan	age-standardized	rate per 100,000 population	incidence	0.540777	0.775893	0.337215
Both	2000	Sistan and Baluchistan	age-standardized	rate per 100,000 population	incidence	0.333989	0.648493	0.140377
Both	2000	Tehran	age-standardized	rate per 100,000 population	incidence	0.55242	0.756883	0.379238
Both	2000	Yazd	age-standardized	rate per 100,000 population	incidence	1.97563	2.53481	1.45253
Both	2000	Zanjan	age-standardized	rate per 100,000 population	incidence	0.0977453	0.296373	0.0221157
Female	2000	Alborz	age-standardized	rate per 100,000 population	incidence	0.872943	1.25213	0.586921
Female	2000	Ardabil	age-standardized	rate per 100,000 population	incidence	0.177205	0.31015	0.0876898
Female	2000	Azerbaijan, East	age-standardized	rate per 100,000 population	incidence	0.299932	0.448104	0.186593
Female	2000	Azerbaijan, West	age-standardized	rate per 100,000 population	incidence	0.269785	0.466241	0.143581
Female	2000	Bushehr	age-standardized	rate per 100,000 population	incidence	0.319005	0.55384	0.158121
Female	2000	Chahar Mahaal and Bakhtiari	age-standardized	rate per 100,000 population	incidence	0.614776	0.946454	0.360076
Female	2000	Fars	age-standardized	rate per 100,000 population	incidence	0.755685	0.992522	0.553442
Female	2000	Gilan	age-standardized	rate per 100,000 population	incidence	0.183713	0.265445	0.118273
Female	2000	Golestan	age-standardized	rate per 100,000 population	incidence	0.218031	0.405852	0.105926
Female	2000	Hamadan	age-standardized	rate per 100,000 population	incidence	0.285728	0.433707	0.168079
Female	2000	Hormozgan	age-standardized	rate per 100,000 population	incidence	0.280833	0.663115	0.100145
Female	2000	Ilam	age-standardized	rate per 100,000 population	incidence	0.188951	0.364256	0.0672082
Female	2000	Isfahan	age-standardized	rate per 100,000 population	incidence	0.450902	0.579254	0.340776
Female	2000	Kerman	age-standardized	rate per 100,000 population	incidence	0.912131	1.20886	0.652327
Female	2000	Kermanshah	age-standardized	rate per 100,000 population	incidence	0.232482	0.334135	0.150722
Female	2000	Khorasan, North	age-standardized	rate per 100,000 population	incidence	0.218494	0.418409	0.0893075
Female	2000	Khorasan, Razavi	age-standardized	rate per 100,000 population	incidence	0.377148	0.523906	0.257233
Female	2000	Khorasan, South	age-standardized	rate per 100,000 population	incidence	0.170622	0.33921	0.05855
Female	2000	Khuzestan	age-standardized	rate per 100,000 population	incidence	0.857587	1.09615	0.639229
Female	2000	Kohgiluyeh and Boyer-Ahmad	age-standardized	rate per 100,000 population	incidence	0.845421	1.31907	0.475552
Female	2000	Kurdistan	age-standardized	rate per 100,000 population	incidence	0.191111	0.353039	0.0877705
Female	2000	Lorestan	age-standardized	rate per 100,000 population	incidence	0.268216	0.408925	0.162133
Female	2000	Markazi	age-standardized	rate per 100,000 population	incidence	0.296769	0.416627	0.199644
Female	2000	Mazandaran	age-standardized	rate per 100,000 population	incidence	0.254721	0.366141	0.166062
Female	2000	National	age-standardized	rate per 100,000 population	incidence	0.435375	0.62345	0.291179
Female	2000	Qazvin	age-standardized	rate per 100,000 population	incidence	0.16224	0.298649	0.0725723
Female	2000	Qom	age-standardized	rate per 100,000 population	incidence	0.177251	0.314195	0.0866904
Female	2000	Semnan	age-standardized	rate per 100,000 population	incidence	0.419746	0.60452	0.264673
Female	2000	Sistan and Baluchistan	age-standardized	rate per 100,000 population	incidence	0.256753	0.53208	0.101032
Female	2000	Tehran	age-standardized	rate per 100,000 population	incidence	0.450892	0.619345	0.315966
Female	2000	Yazd	age-standardized	rate per 100,000 population	incidence	1.62528	2.09638	1.1894
Female	2000	Zanjan	age-standardized	rate per 100,000 population	incidence	0.0736085	0.238915	0.0161265
Male	2000	Alborz	age-standardized	rate per 100,000 population	incidence	1.05449	1.51888	0.677687
Male	2000	Ardabil	age-standardized	rate per 100,000 population	incidence	0.25921	0.431105	0.127993
Male	2000	Azerbaijan, East	age-standardized	rate per 100,000 population	incidence	0.438105	0.645062	0.268929
Male	2000	Azerbaijan, West	age-standardized	rate per 100,000 population	incidence	0.405833	0.669285	0.220149
Male	2000	Bushehr	age-standardized	rate per 100,000 population	incidence	0.378495	0.650466	0.176907
Male	2000	Chahar Mahaal and Bakhtiari	age-standardized	rate per 100,000 population	incidence	0.803681	1.21492	0.464229
Male	2000	Fars	age-standardized	rate per 100,000 population	incidence	1.13796	1.47873	0.836003
Male	2000	Gilan	age-standardized	rate per 100,000 population	incidence	0.278832	0.401719	0.173655
Male	2000	Golestan	age-standardized	rate per 100,000 population	incidence	0.334488	0.589998	0.165872
Male	2000	Hamadan	age-standardized	rate per 100,000 population	incidence	0.448522	0.669108	0.266028
Male	2000	Hormozgan	age-standardized	rate per 100,000 population	incidence	0.412668	0.893994	0.155706
Male	2000	Ilam	age-standardized	rate per 100,000 population	incidence	0.304463	0.560076	0.110065
Male	2000	Isfahan	age-standardized	rate per 100,000 population	incidence	0.685079	0.882764	0.508101
Male	2000	Kerman	age-standardized	rate per 100,000 population	incidence	1.50525	1.96608	1.08361
Male	2000	Kermanshah	age-standardized	rate per 100,000 population	incidence	0.393332	0.553139	0.257109
Male	2000	Khorasan, North	age-standardized	rate per 100,000 population	incidence	0.345485	0.639372	0.140925
Male	2000	Khorasan, Razavi	age-standardized	rate per 100,000 population	incidence	0.572855	0.780164	0.38486
Male	2000	Khorasan, South	age-standardized	rate per 100,000 population	incidence	0.277783	0.526615	0.0967403
Male	2000	Khuzestan	age-standardized	rate per 100,000 population	incidence	1.44668	1.82234	1.10106
Male	2000	Kohgiluyeh and Boyer-Ahmad	age-standardized	rate per 100,000 population	incidence	1.21329	1.8303	0.699964
Male	2000	Kurdistan	age-standardized	rate per 100,000 population	incidence	0.314558	0.546616	0.149843
Male	2000	Lorestan	age-standardized	rate per 100,000 population	incidence	0.459211	0.680905	0.281245
Male	2000	Markazi	age-standardized	rate per 100,000 population	incidence	0.448842	0.628584	0.297669
Male	2000	Mazandaran	age-standardized	rate per 100,000 population	incidence	0.358998	0.516227	0.224072
Male	2000	National	age-standardized	rate per 100,000 population	incidence	0.656348	0.92325	0.436429
Male	2000	Qazvin	age-standardized	rate per 100,000 population	incidence	0.238148	0.437522	0.10165
Male	2000	Qom	age-standardized	rate per 100,000 population	incidence	0.235031	0.407814	0.109683
Male	2000	Semnan	age-standardized	rate per 100,000 population	incidence	0.645411	0.925752	0.398419
Male	2000	Sistan and Baluchistan	age-standardized	rate per 100,000 population	incidence	0.397544	0.748008	0.169148
Male	2000	Tehran	age-standardized	rate per 100,000 population	incidence	0.646866	0.886027	0.436829
Male	2000	Yazd	age-standardized	rate per 100,000 population	incidence	2.21226	2.83812	1.62385
Male	2000	Zanjan	age-standardized	rate per 100,000 population	incidence	0.119265	0.349432	0.0270656
Both	2001	Alborz	age-standardized	rate per 100,000 population	incidence	1.06461	1.49202	0.716462
Both	2001	Ardabil	age-standardized	rate per 100,000 population	incidence	0.237063	0.388441	0.124159
Both	2001	Azerbaijan, East	age-standardized	rate per 100,000 population	incidence	0.409947	0.586957	0.265205
Both	2001	Azerbaijan, West	age-standardized	rate per 100,000 population	incidence	0.376332	0.594317	0.21661
Both	2001	Bushehr	age-standardized	rate per 100,000 population	incidence	0.370231	0.615762	0.18463
Both	2001	Chahar Mahaal and Bakhtiari	age-standardized	rate per 100,000 population	incidence	0.793318	1.17706	0.473997
Both	2001	Fars	age-standardized	rate per 100,000 population	incidence	1.02869	1.30935	0.775039
Both	2001	Gilan	age-standardized	rate per 100,000 population	incidence	0.241108	0.33959	0.156427
Both	2001	Golestan	age-standardized	rate per 100,000 population	incidence	0.304476	0.520411	0.156475
Both	2001	Hamadan	age-standardized	rate per 100,000 population	incidence	0.403521	0.590125	0.247361
Both	2001	Hormozgan	age-standardized	rate per 100,000 population	incidence	0.380047	0.800396	0.151255
Both	2001	Ilam	age-standardized	rate per 100,000 population	incidence	0.275623	0.500546	0.103382
Both	2001	Isfahan	age-standardized	rate per 100,000 population	incidence	0.609058	0.769009	0.466829
Both	2001	Kerman	age-standardized	rate per 100,000 population	incidence	1.3331	1.71077	0.983854
Both	2001	Kermanshah	age-standardized	rate per 100,000 population	incidence	0.344908	0.473241	0.232383
Both	2001	Khorasan, North	age-standardized	rate per 100,000 population	incidence	0.307271	0.551074	0.132596
Both	2001	Khorasan, Razavi	age-standardized	rate per 100,000 population	incidence	0.518539	0.689738	0.364396
Both	2001	Khorasan, South	age-standardized	rate per 100,000 population	incidence	0.238603	0.444098	0.0863435
Both	2001	Khuzestan	age-standardized	rate per 100,000 population	incidence	1.25275	1.55857	0.970517
Both	2001	Kohgiluyeh and Boyer-Ahmad	age-standardized	rate per 100,000 population	incidence	1.13036	1.68264	0.669693
Both	2001	Kurdistan	age-standardized	rate per 100,000 population	incidence	0.27891	0.466991	0.141401
Both	2001	Lorestan	age-standardized	rate per 100,000 population	incidence	0.398642	0.571961	0.256496
Both	2001	Markazi	age-standardized	rate per 100,000 population	incidence	0.398766	0.543027	0.273224
Both	2001	Mazandaran	age-standardized	rate per 100,000 population	incidence	0.325899	0.453445	0.214383
Both	2001	National	age-standardized	rate per 100,000 population	incidence	0.596	0.819829	0.410023
Both	2001	Qazvin	age-standardized	rate per 100,000 population	incidence	0.219475	0.386468	0.100213
Both	2001	Qom	age-standardized	rate per 100,000 population	incidence	0.230326	0.390548	0.114092
Both	2001	Semnan	age-standardized	rate per 100,000 population	incidence	0.573664	0.808086	0.366149
Both	2001	Sistan and Baluchistan	age-standardized	rate per 100,000 population	incidence	0.364595	0.671475	0.163286
Both	2001	Tehran	age-standardized	rate per 100,000 population	incidence	0.589904	0.785516	0.416771
Both	2001	Yazd	age-standardized	rate per 100,000 population	incidence	2.15963	2.73367	1.61985
Both	2001	Zanjan	age-standardized	rate per 100,000 population	incidence	0.103131	0.285071	0.0273853
Female	2001	Alborz	age-standardized	rate per 100,000 population	incidence	0.955836	1.33277	0.655222
Female	2001	Ardabil	age-standardized	rate per 100,000 population	incidence	0.19023	0.318726	0.0999701
Female	2001	Azerbaijan, East	age-standardized	rate per 100,000 population	incidence	0.32899	0.475158	0.213745
Female	2001	Azerbaijan, West	age-standardized	rate per 100,000 population	incidence	0.296335	0.479867	0.168593
Female	2001	Bushehr	age-standardized	rate per 100,000 population	incidence	0.334649	0.556003	0.171847
Female	2001	Chahar Mahaal and Bakhtiari	age-standardized	rate per 100,000 population	incidence	0.681093	1.01702	0.408746
Female	2001	Fars	age-standardized	rate per 100,000 population	incidence	0.810327	1.03631	0.610499
Female	2001	Gilan	age-standardized	rate per 100,000 population	incidence	0.191825	0.268443	0.127157
Female	2001	Golestan	age-standardized	rate per 100,000 population	incidence	0.238006	0.415494	0.121152
Female	2001	Hamadan	age-standardized	rate per 100,000 population	incidence	0.311088	0.461414	0.190213
Female	2001	Hormozgan	age-standardized	rate per 100,000 population	incidence	0.302976	0.675725	0.11737
Female	2001	Ilam	age-standardized	rate per 100,000 population	incidence	0.207486	0.38561	0.0774302
Female	2001	Isfahan	age-standardized	rate per 100,000 population	incidence	0.477333	0.602186	0.369227
Female	2001	Kerman	age-standardized	rate per 100,000 population	incidence	0.988167	1.28317	0.725412
Female	2001	Kermanshah	age-standardized	rate per 100,000 population	incidence	0.249937	0.34759	0.167565
Female	2001	Khorasan, North	age-standardized	rate per 100,000 population	incidence	0.234791	0.431254	0.100604
Female	2001	Khorasan, Razavi	age-standardized	rate per 100,000 population	incidence	0.405905	0.545804	0.286085
Female	2001	Khorasan, South	age-standardized	rate per 100,000 population	incidence	0.179361	0.346744	0.0639746
Female	2001	Khuzestan	age-standardized	rate per 100,000 population	incidence	0.914046	1.15036	0.701458
Female	2001	Kohgiluyeh and Boyer-Ahmad	age-standardized	rate per 100,000 population	incidence	0.931801	1.41577	0.545969
Female	2001	Kurdistan	age-standardized	rate per 100,000 population	incidence	0.208177	0.358375	0.104077
Female	2001	Lorestan	age-standardized	rate per 100,000 population	incidence	0.287959	0.417767	0.183702
Female	2001	Markazi	age-standardized	rate per 100,000 population	incidence	0.312862	0.427676	0.216027
Female	2001	Mazandaran	age-standardized	rate per 100,000 population	incidence	0.270355	0.374183	0.182462
Female	2001	National	age-standardized	rate per 100,000 population	incidence	0.469268	0.651485	0.323395
Female	2001	Qazvin	age-standardized	rate per 100,000 population	incidence	0.176185	0.313275	0.0824051
Female	2001	Qom	age-standardized	rate per 100,000 population	incidence	0.195466	0.333223	0.0988586
Female	2001	Semnan	age-standardized	rate per 100,000 population	incidence	0.445765	0.629171	0.287279
Female	2001	Sistan and Baluchistan	age-standardized	rate per 100,000 population	incidence	0.279744	0.536477	0.119598
Female	2001	Tehran	age-standardized	rate per 100,000 population	incidence	0.481194	0.638885	0.345674
Female	2001	Yazd	age-standardized	rate per 100,000 population	incidence	1.79239	2.27771	1.33898
Female	2001	Zanjan	age-standardized	rate per 100,000 population	incidence	0.0779693	0.22781	0.0204604
Male	2001	Alborz	age-standardized	rate per 100,000 population	incidence	1.16614	1.64157	0.773114
Male	2001	Ardabil	age-standardized	rate per 100,000 population	incidence	0.275015	0.446271	0.142289
Male	2001	Azerbaijan, East	age-standardized	rate per 100,000 population	incidence	0.477856	0.68338	0.305938
Male	2001	Azerbaijan, West	age-standardized	rate per 100,000 population	incidence	0.442186	0.69159	0.253486
Male	2001	Bushehr	age-standardized	rate per 100,000 population	incidence	0.394632	0.659383	0.191646
Male	2001	Chahar Mahaal and Bakhtiari	age-standardized	rate per 100,000 population	incidence	0.87976	1.30314	0.521489
Male	2001	Fars	age-standardized	rate per 100,000 population	incidence	1.21742	1.54834	0.914232
Male	2001	Gilan	age-standardized	rate per 100,000 population	incidence	0.287867	0.408028	0.1834
Male	2001	Golestan	age-standardized	rate per 100,000 population	incidence	0.359937	0.611231	0.183758
Male	2001	Hamadan	age-standardized	rate per 100,000 population	incidence	0.482912	0.702016	0.294894
Male	2001	Hormozgan	age-standardized	rate per 100,000 population	incidence	0.445052	0.907635	0.178381
Male	2001	Ilam	age-standardized	rate per 100,000 population	incidence	0.333276	0.599681	0.124099
Male	2001	Isfahan	age-standardized	rate per 100,000 population	incidence	0.723972	0.91618	0.55041
Male	2001	Kerman	age-standardized	rate per 100,000 population	incidence	1.62254	2.07349	1.19586
Male	2001	Kermanshah	age-standardized	rate per 100,000 population	incidence	0.419461	0.574154	0.281091
Male	2001	Khorasan, North	age-standardized	rate per 100,000 population	incidence	0.370608	0.657817	0.159102
Male	2001	Khorasan, Razavi	age-standardized	rate per 100,000 population	incidence	0.614751	0.815144	0.428409
Male	2001	Khorasan, South	age-standardized	rate per 100,000 population	incidence	0.291093	0.531017	0.105489
Male	2001	Khuzestan	age-standardized	rate per 100,000 population	incidence	1.54991	1.91928	1.20397
Male	2001	Kohgiluyeh and Boyer-Ahmad	age-standardized	rate per 100,000 population	incidence	1.32361	1.94193	0.788986
Male	2001	Kurdistan	age-standardized	rate per 100,000 population	incidence	0.340419	0.563211	0.172655
Male	2001	Lorestan	age-standardized	rate per 100,000 population	incidence	0.490456	0.702789	0.314684
Male	2001	Markazi	age-standardized	rate per 100,000 population	incidence	0.468857	0.638926	0.31815
Male	2001	Mazandaran	age-standardized	rate per 100,000 population	incidence	0.37399	0.523847	0.240124
Male	2001	National	age-standardized	rate per 100,000 population	incidence	0.705549	0.967618	0.482756
Male	2001	Qazvin	age-standardized	rate per 100,000 population	incidence	0.256992	0.451688	0.114408
Male	2001	Qom	age-standardized	rate per 100,000 population	incidence	0.261556	0.442537	0.127295
Male	2001	Semnan	age-standardized	rate per 100,000 population	incidence	0.683812	0.963922	0.432572
Male	2001	Sistan and Baluchistan	age-standardized	rate per 100,000 population	incidence	0.43433	0.787668	0.195508
Male	2001	Tehran	age-standardized	rate per 100,000 population	incidence	0.691509	0.923724	0.481994
Male	2001	Yazd	age-standardized	rate per 100,000 population	incidence	2.40087	3.03957	1.79849
Male	2001	Zanjan	age-standardized	rate per 100,000 population	incidence	0.125575	0.337985	0.0330917
Both	2002	Alborz	age-standardized	rate per 100,000 population	incidence	1.16363	1.59109	0.804299
Both	2002	Ardabil	age-standardized	rate per 100,000 population	incidence	0.249368	0.390589	0.136918
Both	2002	Azerbaijan, East	age-standardized	rate per 100,000 population	incidence	0.443078	0.61267	0.298271
Both	2002	Azerbaijan, West	age-standardized	rate per 100,000 population	incidence	0.405722	0.614614	0.246225
Both	2002	Bushehr	age-standardized	rate per 100,000 population	incidence	0.381904	0.616576	0.19652
Both	2002	Chahar Mahaal and Bakhtiari	age-standardized	rate per 100,000 population	incidence	0.864748	1.25378	0.530687
Both	2002	Fars	age-standardized	rate per 100,000 population	incidence	1.08598	1.35714	0.836015
Both	2002	Gilan	age-standardized	rate per 100,000 population	incidence	0.246788	0.339551	0.164621
Both	2002	Golestan	age-standardized	rate per 100,000 population	incidence	0.325881	0.53896	0.173478
Both	2002	Hamadan	age-standardized	rate per 100,000 population	incidence	0.430471	0.612205	0.271025
Both	2002	Hormozgan	age-standardized	rate per 100,000 population	incidence	0.405201	0.793047	0.172385
Both	2002	Ilam	age-standardized	rate per 100,000 population	incidence	0.298779	0.527852	0.114984
Both	2002	Isfahan	age-standardized	rate per 100,000 population	incidence	0.636179	0.786801	0.499255
Both	2002	Kerman	age-standardized	rate per 100,000 population	incidence	1.41923	1.79289	1.07027
Both	2002	Kermanshah	age-standardized	rate per 100,000 population	incidence	0.363835	0.490371	0.250852
Both	2002	Khorasan, North	age-standardized	rate per 100,000 population	incidence	0.326415	0.559843	0.146954
Both	2002	Khorasan, Razavi	age-standardized	rate per 100,000 population	incidence	0.549784	0.713698	0.397745
Both	2002	Khorasan, South	age-standardized	rate per 100,000 population	incidence	0.248119	0.448409	0.0932571
Both	2002	Khuzestan	age-standardized	rate per 100,000 population	incidence	1.31691	1.6027	1.04643
Both	2002	Kohgiluyeh and Boyer-Ahmad	age-standardized	rate per 100,000 population	incidence	1.22288	1.76583	0.749469
Both	2002	Kurdistan	age-standardized	rate per 100,000 population	incidence	0.298735	0.479675	0.162434
Both	2002	Lorestan	age-standardized	rate per 100,000 population	incidence	0.420328	0.58357	0.280066
Both	2002	Markazi	age-standardized	rate per 100,000 population	incidence	0.413461	0.551596	0.289195
Both	2002	Mazandaran	age-standardized	rate per 100,000 population	incidence	0.337745	0.460769	0.228422
Both	2002	National	age-standardized	rate per 100,000 population	incidence	0.633378	0.849394	0.448091
Both	2002	Qazvin	age-standardized	rate per 100,000 population	incidence	0.235317	0.401645	0.110506
Both	2002	Qom	age-standardized	rate per 100,000 population	incidence	0.251891	0.412375	0.129803
Both	2002	Semnan	age-standardized	rate per 100,000 population	incidence	0.599302	0.830206	0.389003
Both	2002	Sistan and Baluchistan	age-standardized	rate per 100,000 population	incidence	0.394201	0.691038	0.188218
Both	2002	Tehran	age-standardized	rate per 100,000 population	incidence	0.624813	0.811964	0.455778
Both	2002	Yazd	age-standardized	rate per 100,000 population	incidence	2.33008	2.90401	1.78158
Both	2002	Zanjan	age-standardized	rate per 100,000 population	incidence	0.10764	0.266658	0.0327808
Female	2002	Alborz	age-standardized	rate per 100,000 population	incidence	1.0366	1.41541	0.730977
Female	2002	Ardabil	age-standardized	rate per 100,000 population	incidence	0.201546	0.320822	0.111807
Female	2002	Azerbaijan, East	age-standardized	rate per 100,000 population	incidence	0.356214	0.49739	0.24248
Female	2002	Azerbaijan, West	age-standardized	rate per 100,000 population	incidence	0.321195	0.497027	0.19407
Female	2002	Bushehr	age-standardized	rate per 100,000 population	incidence	0.345883	0.557246	0.183449
Female	2002	Chahar Mahaal and Bakhtiari	age-standardized	rate per 100,000 population	incidence	0.745005	1.08842	0.461153
Female	2002	Fars	age-standardized	rate per 100,000 population	incidence	0.855214	1.0723	0.658403
Female	2002	Gilan	age-standardized	rate per 100,000 population	incidence	0.197358	0.271081	0.134437
Female	2002	Golestan	age-standardized	rate per 100,000 population	incidence	0.256804	0.43509	0.137122
Female	2002	Hamadan	age-standardized	rate per 100,000 population	incidence	0.334056	0.476754	0.210263
Female	2002	Hormozgan	age-standardized	rate per 100,000 population	incidence	0.322585	0.653363	0.13481
Female	2002	Ilam	age-standardized	rate per 100,000 population	incidence	0.225133	0.403136	0.0870597
Female	2002	Isfahan	age-standardized	rate per 100,000 population	incidence	0.497904	0.61385	0.395854
Female	2002	Kerman	age-standardized	rate per 100,000 population	incidence	1.05469	1.34168	0.794002
Female	2002	Kermanshah	age-standardized	rate per 100,000 population	incidence	0.265046	0.36068	0.182546
Female	2002	Khorasan, North	age-standardized	rate per 100,000 population	incidence	0.249688	0.437133	0.112515
Female	2002	Khorasan, Razavi	age-standardized	rate per 100,000 population	incidence	0.430791	0.56304	0.314164
Female	2002	Khorasan, South	age-standardized	rate per 100,000 population	incidence	0.186539	0.346797	0.0692391
Female	2002	Khuzestan	age-standardized	rate per 100,000 population	incidence	0.958107	1.17546	0.753186
Female	2002	Kohgiluyeh and Boyer-Ahmad	age-standardized	rate per 100,000 population	incidence	1.01428	1.48224	0.617292
Female	2002	Kurdistan	age-standardized	rate per 100,000 population	incidence	0.223957	0.365122	0.120683
Female	2002	Lorestan	age-standardized	rate per 100,000 population	incidence	0.304372	0.42868	0.202504
Female	2002	Markazi	age-standardized	rate per 100,000 population	incidence	0.325307	0.435162	0.229799
Female	2002	Mazandaran	age-standardized	rate per 100,000 population	incidence	0.282965	0.382409	0.195513
Female	2002	National	age-standardized	rate per 100,000 population	incidence	0.498994	0.674379	0.354254
Female	2002	Qazvin	age-standardized	rate per 100,000 population	incidence	0.189202	0.322656	0.0912445
Female	2002	Qom	age-standardized	rate per 100,000 population	incidence	0.212367	0.351336	0.111365
Female	2002	Semnan	age-standardized	rate per 100,000 population	incidence	0.465497	0.642885	0.305978
Female	2002	Sistan and Baluchistan	age-standardized	rate per 100,000 population	incidence	0.301521	0.560545	0.138145
Female	2002	Tehran	age-standardized	rate per 100,000 population	incidence	0.507723	0.659562	0.376918
Female	2002	Yazd	age-standardized	rate per 100,000 population	incidence	1.94867	2.43871	1.48175
Female	2002	Zanjan	age-standardized	rate per 100,000 population	incidence	0.0817382	0.211713	0.024756
Male	2002	Alborz	age-standardized	rate per 100,000 population	incidence	1.2817	1.75474	0.87179
Male	2002	Ardabil	age-standardized	rate per 100,000 population	incidence	0.288134	0.448511	0.155818
Male	2002	Azerbaijan, East	age-standardized	rate per 100,000 population	incidence	0.515841	0.71143	0.342494
Male	2002	Azerbaijan, West	age-standardized	rate per 100,000 population	incidence	0.475366	0.714235	0.286452
Male	2002	Bushehr	age-standardized	rate per 100,000 population	incidence	0.407302	0.661596	0.204316
Male	2002	Chahar Mahaal and Bakhtiari	age-standardized	rate per 100,000 population	incidence	0.956329	1.38255	0.580524
Male	2002	Fars	age-standardized	rate per 100,000 population	incidence	1.2861	1.60701	0.987325
Male	2002	Gilan	age-standardized	rate per 100,000 population	incidence	0.293702	0.405245	0.192513
Male	2002	Golestan	age-standardized	rate per 100,000 population	incidence	0.383766	0.628588	0.201719
Male	2002	Hamadan	age-standardized	rate per 100,000 population	incidence	0.51379	0.730675	0.322219
Male	2002	Hormozgan	age-standardized	rate per 100,000 population	incidence	0.475259	0.914454	0.202753
Male	2002	Ilam	age-standardized	rate per 100,000 population	incidence	0.361149	0.635395	0.137483
Male	2002	Isfahan	age-standardized	rate per 100,000 population	incidence	0.757288	0.939568	0.588256
Male	2002	Kerman	age-standardized	rate per 100,000 population	incidence	1.72558	2.17666	1.29746
Male	2002	Kermanshah	age-standardized	rate per 100,000 population	incidence	0.441856	0.595111	0.302675
Male	2002	Khorasan, North	age-standardized	rate per 100,000 population	incidence	0.393762	0.6696	0.175699
Male	2002	Khorasan, Razavi	age-standardized	rate per 100,000 population	incidence	0.651617	0.845243	0.466265
Male	2002	Khorasan, South	age-standardized	rate per 100,000 population	incidence	0.302423	0.539019	0.113694
Male	2002	Khuzestan	age-standardized	rate per 100,000 population	incidence	1.63206	1.9802	1.30176
Male	2002	Kohgiluyeh and Boyer-Ahmad	age-standardized	rate per 100,000 population	incidence	1.427	2.0438	0.878168
Male	2002	Kurdistan	age-standardized	rate per 100,000 population	incidence	0.363896	0.581556	0.197497
Male	2002	Lorestan	age-standardized	rate per 100,000 population	incidence	0.516464	0.714302	0.342107
Male	2002	Markazi	age-standardized	rate per 100,000 population	incidence	0.485426	0.648374	0.335978
Male	2002	Mazandaran	age-standardized	rate per 100,000 population	incidence	0.384909	0.530195	0.254952
Male	2002	National	age-standardized	rate per 100,000 population	incidence	0.749862	1.00319	0.527348
Male	2002	Qazvin	age-standardized	rate per 100,000 population	incidence	0.275072	0.4717	0.125828
Male	2002	Qom	age-standardized	rate per 100,000 population	incidence	0.287399	0.467681	0.145901
Male	2002	Semnan	age-standardized	rate per 100,000 population	incidence	0.714159	0.992764	0.458483
Male	2002	Sistan and Baluchistan	age-standardized	rate per 100,000 population	incidence	0.470259	0.801104	0.225462
Male	2002	Tehran	age-standardized	rate per 100,000 population	incidence	0.734564	0.955886	0.52852
Male	2002	Yazd	age-standardized	rate per 100,000 population	incidence	2.5731	3.20601	1.96778
Male	2002	Zanjan	age-standardized	rate per 100,000 population	incidence	0.130762	0.317336	0.0394074
Both	2003	Alborz	age-standardized	rate per 100,000 population	incidence	1.26371	1.67867	0.898936
Both	2003	Ardabil	age-standardized	rate per 100,000 population	incidence	0.259359	0.390603	0.147993
Both	2003	Azerbaijan, East	age-standardized	rate per 100,000 population	incidence	0.473565	0.63453	0.329538
Both	2003	Azerbaijan, West	age-standardized	rate per 100,000 population	incidence	0.43206	0.62422	0.276828
Both	2003	Bushehr	age-standardized	rate per 100,000 population	incidence	0.389908	0.610521	0.207458
Both	2003	Chahar Mahaal and Bakhtiari	age-standardized	rate per 100,000 population	incidence	0.934925	1.32839	0.58263
Both	2003	Fars	age-standardized	rate per 100,000 population	incidence	1.13244	1.38861	0.892468
Both	2003	Gilan	age-standardized	rate per 100,000 population	incidence	0.250009	0.336005	0.170855
Both	2003	Golestan	age-standardized	rate per 100,000 population	incidence	0.345834	0.546637	0.190557
Both	2003	Hamadan	age-standardized	rate per 100,000 population	incidence	0.4543	0.634499	0.292958
Both	2003	Hormozgan	age-standardized	rate per 100,000 population	incidence	0.427522	0.798155	0.190331
Both	2003	Ilam	age-standardized	rate per 100,000 population	incidence	0.320732	0.554429	0.126765
Both	2003	Isfahan	age-standardized	rate per 100,000 population	incidence	0.658455	0.798495	0.527389
Both	2003	Kerman	age-standardized	rate per 100,000 population	incidence	1.49442	1.85297	1.15583
Both	2003	Kermanshah	age-standardized	rate per 100,000 population	incidence	0.379098	0.500126	0.266901
Both	2003	Khorasan, North	age-standardized	rate per 100,000 population	incidence	0.34362	0.572391	0.16105
Both	2003	Khorasan, Razavi	age-standardized	rate per 100,000 population	incidence	0.576497	0.732279	0.429748
Both	2003	Khorasan, South	age-standardized	rate per 100,000 population	incidence	0.255754	0.451338	0.101168
Both	2003	Khuzestan	age-standardized	rate per 100,000 population	incidence	1.36298	1.63038	1.10767
Both	2003	Kohgiluyeh and Boyer-Ahmad	age-standardized	rate per 100,000 population	incidence	1.3104	1.84536	0.831615
Both	2003	Kurdistan	age-standardized	rate per 100,000 population	incidence	0.316396	0.480706	0.182379
Both	2003	Lorestan	age-standardized	rate per 100,000 population	incidence	0.438131	0.590025	0.305461
Both	2003	Markazi	age-standardized	rate per 100,000 population	incidence	0.424554	0.557244	0.30337
Both	2003	Mazandaran	age-standardized	rate per 100,000 population	incidence	0.346382	0.46074	0.240215
Both	2003	National	age-standardized	rate per 100,000 population	incidence	0.666211	0.872177	0.484312
Both	2003	Qazvin	age-standardized	rate per 100,000 population	incidence	0.250362	0.411135	0.121682
Both	2003	Qom	age-standardized	rate per 100,000 population	incidence	0.271672	0.429371	0.145663
Both	2003	Semnan	age-standardized	rate per 100,000 population	incidence	0.61734	0.843315	0.408041
Both	2003	Sistan and Baluchistan	age-standardized	rate per 100,000 population	incidence	0.422482	0.713133	0.213788
Both	2003	Tehran	age-standardized	rate per 100,000 population	incidence	0.657711	0.833513	0.495938
Both	2003	Yazd	age-standardized	rate per 100,000 population	incidence	2.48527	3.05325	1.93259
Both	2003	Zanjan	age-standardized	rate per 100,000 population	incidence	0.111229	0.255249	0.0376598
Female	2003	Alborz	age-standardized	rate per 100,000 population	incidence	1.11558	1.47681	0.805461
Female	2003	Ardabil	age-standardized	rate per 100,000 population	incidence	0.210781	0.319313	0.121928
Female	2003	Azerbaijan, East	age-standardized	rate per 100,000 population	incidence	0.380854	0.511712	0.267601
Female	2003	Azerbaijan, West	age-standardized	rate per 100,000 population	incidence	0.344051	0.502822	0.220912
Female	2003	Bushehr	age-standardized	rate per 100,000 population	incidence	0.352819	0.547681	0.196045
Female	2003	Chahar Mahaal and Bakhtiari	age-standardized	rate per 100,000 population	incidence	0.806212	1.14827	0.506574
Female	2003	Fars	age-standardized	rate per 100,000 population	incidence	0.890026	1.09484	0.70228
Female	2003	Gilan	age-standardized	rate per 100,000 population	incidence	0.200654	0.268438	0.140021
Female	2003	Golestan	age-standardized	rate per 100,000 population	incidence	0.274344	0.443879	0.152008
Female	2003	Hamadan	age-standardized	rate per 100,000 population	incidence	0.354618	0.497178	0.229501
Female	2003	Hormozgan	age-standardized	rate per 100,000 population	incidence	0.339027	0.652638	0.150577
Female	2003	Ilam	age-standardized	rate per 100,000 population	incidence	0.24165	0.423965	0.0965687
Female	2003	Isfahan	age-standardized	rate per 100,000 population	incidence	0.514176	0.620187	0.416525
Female	2003	Kerman	age-standardized	rate per 100,000 population	incidence	1.11197	1.38822	0.854622
Female	2003	Kermanshah	age-standardized	rate per 100,000 population	incidence	0.277459	0.368052	0.195436
Female	2003	Khorasan, North	age-standardized	rate per 100,000 population	incidence	0.263038	0.445292	0.123764
Female	2003	Khorasan, Razavi	age-standardized	rate per 100,000 population	incidence	0.452018	0.575818	0.338328
Female	2003	Khorasan, South	age-standardized	rate per 100,000 population	incidence	0.192161	0.346206	0.0751758
Female	2003	Khuzestan	age-standardized	rate per 100,000 population	incidence	0.989588	1.19172	0.798463
Female	2003	Kohgiluyeh and Boyer-Ahmad	age-standardized	rate per 100,000 population	incidence	1.09222	1.54707	0.697258
Female	2003	Kurdistan	age-standardized	rate per 100,000 population	incidence	0.238281	0.367424	0.13738
Female	2003	Lorestan	age-standardized	rate per 100,000 population	incidence	0.31759	0.432031	0.220824
Female	2003	Markazi	age-standardized	rate per 100,000 population	incidence	0.33407	0.437835	0.241293
Female	2003	Mazandaran	age-standardized	rate per 100,000 population	incidence	0.292884	0.386567	0.207841
Female	2003	National	age-standardized	rate per 100,000 population	incidence	0.524704	0.689965	0.382503
Female	2003	Qazvin	age-standardized	rate per 100,000 population	incidence	0.201342	0.329941	0.100033
Female	2003	Qom	age-standardized	rate per 100,000 population	incidence	0.227651	0.360937	0.123918
Female	2003	Semnan	age-standardized	rate per 100,000 population	incidence	0.479481	0.653042	0.320495
Female	2003	Sistan and Baluchistan	age-standardized	rate per 100,000 population	incidence	0.322122	0.563347	0.158517
Female	2003	Tehran	age-standardized	rate per 100,000 population	incidence	0.531375	0.669895	0.405253
Female	2003	Yazd	age-standardized	rate per 100,000 population	incidence	2.09334	2.57942	1.6205
Female	2003	Zanjan	age-standardized	rate per 100,000 population	incidence	0.0848742	0.201332	0.0288282
Male	2003	Alborz	age-standardized	rate per 100,000 population	incidence	1.40074	1.86605	0.984492
Male	2003	Ardabil	age-standardized	rate per 100,000 population	incidence	0.298799	0.450057	0.167736
Male	2003	Azerbaijan, East	age-standardized	rate per 100,000 population	incidence	0.55114	0.739604	0.378884
Male	2003	Azerbaijan, West	age-standardized	rate per 100,000 population	incidence	0.50457	0.727216	0.320091
Male	2003	Bushehr	age-standardized	rate per 100,000 population	incidence	0.416657	0.658722	0.213657
Male	2003	Chahar Mahaal and Bakhtiari	age-standardized	rate per 100,000 population	incidence	1.0327	1.46827	0.637147
Male	2003	Fars	age-standardized	rate per 100,000 population	incidence	1.34324	1.64663	1.0552
Male	2003	Gilan	age-standardized	rate per 100,000 population	incidence	0.296854	0.400836	0.199421
Male	2003	Golestan	age-standardized	rate per 100,000 population	incidence	0.405987	0.635157	0.22076
Male	2003	Hamadan	age-standardized	rate per 100,000 population	incidence	0.540902	0.755173	0.346726
Male	2003	Hormozgan	age-standardized	rate per 100,000 population	incidence	0.502929	0.92479	0.222457
Male	2003	Ilam	age-standardized	rate per 100,000 population	incidence	0.38776	0.666743	0.151077
Male	2003	Isfahan	age-standardized	rate per 100,000 population	incidence	0.785249	0.956574	0.623542
Male	2003	Kerman	age-standardized	rate per 100,000 population	incidence	1.81609	2.24775	1.40508
Male	2003	Kermanshah	age-standardized	rate per 100,000 population	incidence	0.459814	0.607055	0.321638
Male	2003	Khorasan, North	age-standardized	rate per 100,000 population	incidence	0.414673	0.686189	0.192577
Male	2003	Khorasan, Razavi	age-standardized	rate per 100,000 population	incidence	0.683198	0.86891	0.505312
Male	2003	Khorasan, South	age-standardized	rate per 100,000 population	incidence	0.311546	0.544638	0.123188
Male	2003	Khuzestan	age-standardized	rate per 100,000 population	incidence	1.69118	2.01815	1.37723
Male	2003	Kohgiluyeh and Boyer-Ahmad	age-standardized	rate per 100,000 population	incidence	1.52457	2.13849	0.963332
Male	2003	Kurdistan	age-standardized	rate per 100,000 population	incidence	0.384555	0.581021	0.220419
Male	2003	Lorestan	age-standardized	rate per 100,000 population	incidence	0.537877	0.723046	0.373179
Male	2003	Markazi	age-standardized	rate per 100,000 population	incidence	0.49853	0.656513	0.352388
Male	2003	Mazandaran	age-standardized	rate per 100,000 population	incidence	0.392182	0.525869	0.266146
Male	2003	National	age-standardized	rate per 100,000 population	incidence	0.789101	1.0324	0.570802
Male	2003	Qazvin	age-standardized	rate per 100,000 population	incidence	0.292386	0.482486	0.138947
Male	2003	Qom	age-standardized	rate per 100,000 population	incidence	0.311269	0.491463	0.164857
Male	2003	Semnan	age-standardized	rate per 100,000 population	incidence	0.735309	1.00799	0.48141
Male	2003	Sistan and Baluchistan	age-standardized	rate per 100,000 population	incidence	0.504748	0.840787	0.255117
Male	2003	Tehran	age-standardized	rate per 100,000 population	incidence	0.77626	0.988055	0.579964
Male	2003	Yazd	age-standardized	rate per 100,000 population	incidence	2.72678	3.34899	2.12351
Male	2003	Zanjan	age-standardized	rate per 100,000 population	incidence	0.134787	0.304795	0.0451139
Both	2004	Alborz	age-standardized	rate per 100,000 population	incidence	1.36573	1.77746	0.9967
Both	2004	Ardabil	age-standardized	rate per 100,000 population	incidence	0.267117	0.391016	0.158397
Both	2004	Azerbaijan, East	age-standardized	rate per 100,000 population	incidence	0.500752	0.653044	0.358785
Both	2004	Azerbaijan, West	age-standardized	rate per 100,000 population	incidence	0.455161	0.633515	0.304852
Both	2004	Bushehr	age-standardized	rate per 100,000 population	incidence	0.394285	0.600325	0.218576
Both	2004	Chahar Mahaal and Bakhtiari	age-standardized	rate per 100,000 population	incidence	1.00307	1.39988	0.64094
Both	2004	Fars	age-standardized	rate per 100,000 population	incidence	1.1686	1.40599	0.942669
Both	2004	Gilan	age-standardized	rate per 100,000 population	incidence	0.251546	0.332255	0.175459
Both	2004	Golestan	age-standardized	rate per 100,000 population	incidence	0.364286	0.559055	0.206909
Both	2004	Hamadan	age-standardized	rate per 100,000 population	incidence	0.474929	0.650361	0.312517
Both	2004	Hormozgan	age-standardized	rate per 100,000 population	incidence	0.447144	0.790463	0.211928
Both	2004	Ilam	age-standardized	rate per 100,000 population	incidence	0.341017	0.577252	0.139422
Both	2004	Isfahan	age-standardized	rate per 100,000 population	incidence	0.676061	0.805586	0.553217
Both	2004	Kerman	age-standardized	rate per 100,000 population	incidence	1.55874	1.89865	1.235
Both	2004	Kermanshah	age-standardized	rate per 100,000 population	incidence	0.390654	0.508466	0.281411
Both	2004	Khorasan, North	age-standardized	rate per 100,000 population	incidence	0.358844	0.578523	0.174591
Both	2004	Khorasan, Razavi	age-standardized	rate per 100,000 population	incidence	0.599232	0.738748	0.464751
Both	2004	Khorasan, South	age-standardized	rate per 100,000 population	incidence	0.261985	0.447453	0.106194
Both	2004	Khuzestan	age-standardized	rate per 100,000 population	incidence	1.39004	1.63896	1.1529
Both	2004	Kohgiluyeh and Boyer-Ahmad	age-standardized	rate per 100,000 population	incidence	1.39298	1.91574	0.9098
Both	2004	Kurdistan	age-standardized	rate per 100,000 population	incidence	0.331483	0.487762	0.200601
Both	2004	Lorestan	age-standardized	rate per 100,000 population	incidence	0.452235	0.592639	0.326442
Both	2004	Markazi	age-standardized	rate per 100,000 population	incidence	0.432418	0.558359	0.314745
Both	2004	Mazandaran	age-standardized	rate per 100,000 population	incidence	0.352193	0.457767	0.252963
Both	2004	National	age-standardized	rate per 100,000 population	incidence	0.694507	0.888455	0.518567
Both	2004	Qazvin	age-standardized	rate per 100,000 population	incidence	0.264712	0.420961	0.132349
Both	2004	Qom	age-standardized	rate per 100,000 population	incidence	0.289092	0.442977	0.160115
Both	2004	Semnan	age-standardized	rate per 100,000 population	incidence	0.627704	0.842439	0.42525
Both	2004	Sistan and Baluchistan	age-standardized	rate per 100,000 population	incidence	0.449136	0.719808	0.239015
Both	2004	Tehran	age-standardized	rate per 100,000 population	incidence	0.688562	0.846635	0.536756
Both	2004	Yazd	age-standardized	rate per 100,000 population	incidence	2.62274	3.19213	2.07135
Both	2004	Zanjan	age-standardized	rate per 100,000 population	incidence	0.113971	0.235557	0.0430494
Female	2004	Alborz	age-standardized	rate per 100,000 population	incidence	1.19345	1.54812	0.880726
Female	2004	Ardabil	age-standardized	rate per 100,000 population	incidence	0.218229	0.320276	0.131177
Female	2004	Azerbaijan, East	age-standardized	rate per 100,000 population	incidence	0.402779	0.526973	0.291745
Female	2004	Azerbaijan, West	age-standardized	rate per 100,000 population	incidence	0.364907	0.512745	0.245748
Female	2004	Bushehr	age-standardized	rate per 100,000 population	incidence	0.355981	0.537282	0.203023
Female	2004	Chahar Mahaal and Bakhtiari	age-standardized	rate per 100,000 population	incidence	0.863257	1.20572	0.555045
Female	2004	Fars	age-standardized	rate per 100,000 population	incidence	0.915356	1.10179	0.738166
Female	2004	Gilan	age-standardized	rate per 100,000 population	incidence	0.202434	0.265857	0.143539
Female	2004	Golestan	age-standardized	rate per 100,000 population	incidence	0.290584	0.453031	0.166974
Female	2004	Hamadan	age-standardized	rate per 100,000 population	incidence	0.372375	0.511952	0.246722
Female	2004	Hormozgan	age-standardized	rate per 100,000 population	incidence	0.352671	0.643724	0.167295
Female	2004	Ilam	age-standardized	rate per 100,000 population	incidence	0.256874	0.438874	0.105738
Female	2004	Isfahan	age-standardized	rate per 100,000 population	incidence	0.526628	0.625534	0.43378
Female	2004	Kerman	age-standardized	rate per 100,000 population	incidence	1.16027	1.4222	0.911904
Female	2004	Kermanshah	age-standardized	rate per 100,000 population	incidence	0.287166	0.374806	0.207361
Female	2004	Khorasan, North	age-standardized	rate per 100,000 population	incidence	0.274987	0.45022	0.134612
Female	2004	Khorasan, Razavi	age-standardized	rate per 100,000 population	incidence	0.469652	0.583562	0.362045
Female	2004	Khorasan, South	age-standardized	rate per 100,000 population	incidence	0.196555	0.339678	0.0795953
Female	2004	Khuzestan	age-standardized	rate per 100,000 population	incidence	1.00884	1.19721	0.829109
Female	2004	Kohgiluyeh and Boyer-Ahmad	age-standardized	rate per 100,000 population	incidence	1.16533	1.60485	0.761778
Female	2004	Kurdistan	age-standardized	rate per 100,000 population	incidence	0.250763	0.372947	0.151788
Female	2004	Lorestan	age-standardized	rate per 100,000 population	incidence	0.327703	0.431292	0.237036
Female	2004	Markazi	age-standardized	rate per 100,000 population	incidence	0.339419	0.437239	0.249341
Female	2004	Mazandaran	age-standardized	rate per 100,000 population	incidence	0.300305	0.387657	0.21851
Female	2004	National	age-standardized	rate per 100,000 population	incidence	0.546452	0.702013	0.408018
Female	2004	Qazvin	age-standardized	rate per 100,000 population	incidence	0.212568	0.33989	0.108458
Female	2004	Qom	age-standardized	rate per 100,000 population	incidence	0.241043	0.370299	0.135166
Female	2004	Semnan	age-standardized	rate per 100,000 population	incidence	0.487424	0.652438	0.331821
Female	2004	Sistan and Baluchistan	age-standardized	rate per 100,000 population	incidence	0.341239	0.564928	0.177571
Female	2004	Tehran	age-standardized	rate per 100,000 population	incidence	0.551996	0.677314	0.432418
Female	2004	Yazd	age-standardized	rate per 100,000 population	incidence	2.22375	2.70624	1.75161
Female	2004	Zanjan	age-standardized	rate per 100,000 population	incidence	0.0873979	0.187702	0.0333661
Male	2004	Alborz	age-standardized	rate per 100,000 population	incidence	1.52458	1.98975	1.10267
Male	2004	Ardabil	age-standardized	rate per 100,000 population	incidence	0.306903	0.450069	0.179206
Male	2004	Azerbaijan, East	age-standardized	rate per 100,000 population	incidence	0.582659	0.760375	0.412516
Male	2004	Azerbaijan, West	age-standardized	rate per 100,000 population	incidence	0.529501	0.7356	0.350874
Male	2004	Bushehr	age-standardized	rate per 100,000 population	incidence	0.422439	0.649389	0.228391
Male	2004	Chahar Mahaal and Bakhtiari	age-standardized	rate per 100,000 population	incidence	1.10866	1.54997	0.70244
Male	2004	Fars	age-standardized	rate per 100,000 population	incidence	1.38931	1.67352	1.11855
Male	2004	Gilan	age-standardized	rate per 100,000 population	incidence	0.298108	0.395846	0.205103
Male	2004	Golestan	age-standardized	rate per 100,000 population	incidence	0.426539	0.650751	0.238624
Male	2004	Hamadan	age-standardized	rate per 100,000 population	incidence	0.56445	0.772626	0.368658
Male	2004	Hormozgan	age-standardized	rate per 100,000 population	incidence	0.528036	0.917493	0.248785
Male	2004	Ilam	age-standardized	rate per 100,000 population	incidence	0.41243	0.696029	0.167091
Male	2004	Isfahan	age-standardized	rate per 100,000 population	incidence	0.807643	0.965207	0.657279
Male	2004	Kerman	age-standardized	rate per 100,000 population	incidence	1.8939	2.3025	1.5033
Male	2004	Kermanshah	age-standardized	rate per 100,000 population	incidence	0.473234	0.616979	0.338631
Male	2004	Khorasan, North	age-standardized	rate per 100,000 population	incidence	0.433085	0.693249	0.208687
Male	2004	Khorasan, Razavi	age-standardized	rate per 100,000 population	incidence	0.710422	0.873684	0.551043
Male	2004	Khorasan, South	age-standardized	rate per 100,000 population	incidence	0.319051	0.542531	0.128632
Male	2004	Khuzestan	age-standardized	rate per 100,000 population	incidence	1.72531	2.02929	1.43597
Male	2004	Kohgiluyeh and Boyer-Ahmad	age-standardized	rate per 100,000 population	incidence	1.61675	2.22093	1.05626
Male	2004	Kurdistan	age-standardized	rate per 100,000 population	incidence	0.401982	0.589345	0.242053
Male	2004	Lorestan	age-standardized	rate per 100,000 population	incidence	0.554949	0.727994	0.398093
Male	2004	Markazi	age-standardized	rate per 100,000 population	incidence	0.508632	0.659122	0.366774
Male	2004	Mazandaran	age-standardized	rate per 100,000 population	incidence	0.396377	0.518891	0.280969
Male	2004	National	age-standardized	rate per 100,000 population	incidence	0.823215	1.0522	0.613032
Male	2004	Qazvin	age-standardized	rate per 100,000 population	incidence	0.309197	0.491405	0.151489
Male	2004	Qom	age-standardized	rate per 100,000 population	incidence	0.332289	0.508754	0.182107
Male	2004	Semnan	age-standardized	rate per 100,000 population	incidence	0.747505	1.00623	0.503752
Male	2004	Sistan and Baluchistan	age-standardized	rate per 100,000 population	incidence	0.537445	0.850422	0.28549
Male	2004	Tehran	age-standardized	rate per 100,000 population	incidence	0.816549	1.00614	0.633683
Male	2004	Yazd	age-standardized	rate per 100,000 population	incidence	2.85949	3.485	2.25959
Male	2004	Zanjan	age-standardized	rate per 100,000 population	incidence	0.137763	0.279309	0.0512389
Both	2005	Alborz	age-standardized	rate per 100,000 population	incidence	1.46902	1.86837	1.09702
Both	2005	Ardabil	age-standardized	rate per 100,000 population	incidence	0.27246	0.389645	0.167396
Both	2005	Azerbaijan, East	age-standardized	rate per 100,000 population	incidence	0.524	0.668588	0.388111
Both	2005	Azerbaijan, West	age-standardized	rate per 100,000 population	incidence	0.47508	0.638965	0.331492
Both	2005	Bushehr	age-standardized	rate per 100,000 population	incidence	0.395257	0.587327	0.224884
Both	2005	Chahar Mahaal and Bakhtiari	age-standardized	rate per 100,000 population	incidence	1.06721	1.46657	0.69293
Both	2005	Fars	age-standardized	rate per 100,000 population	incidence	1.19449	1.41102	0.984427
Both	2005	Gilan	age-standardized	rate per 100,000 population	incidence	0.251619	0.326684	0.180185
Both	2005	Golestan	age-standardized	rate per 100,000 population	incidence	0.381094	0.567312	0.223451
Both	2005	Hamadan	age-standardized	rate per 100,000 population	incidence	0.492461	0.664645	0.33034
Both	2005	Hormozgan	age-standardized	rate per 100,000 population	incidence	0.464335	0.775623	0.231479
Both	2005	Ilam	age-standardized	rate per 100,000 population	incidence	0.359409	0.597203	0.150053
Both	2005	Isfahan	age-standardized	rate per 100,000 population	incidence	0.689555	0.807572	0.576098
Both	2005	Kerman	age-standardized	rate per 100,000 population	incidence	1.61129	1.93045	1.2979
Both	2005	Kermanshah	age-standardized	rate per 100,000 population	incidence	0.398537	0.50931	0.293203
Both	2005	Khorasan, North	age-standardized	rate per 100,000 population	incidence	0.372147	0.583769	0.188289
Both	2005	Khorasan, Razavi	age-standardized	rate per 100,000 population	incidence	0.618566	0.748826	0.493337
Both	2005	Khorasan, South	age-standardized	rate per 100,000 population	incidence	0.26703	0.44477	0.112591
Both	2005	Khuzestan	age-standardized	rate per 100,000 population	incidence	1.3989	1.62238	1.18067
Both	2005	Kohgiluyeh and Boyer-Ahmad	age-standardized	rate per 100,000 population	incidence	1.47111	1.98448	0.986812
Both	2005	Kurdistan	age-standardized	rate per 100,000 population	incidence	0.344221	0.485938	0.217008
Both	2005	Lorestan	age-standardized	rate per 100,000 population	incidence	0.462988	0.590341	0.343913
Both	2005	Markazi	age-standardized	rate per 100,000 population	incidence	0.437203	0.554663	0.324824
Both	2005	Mazandaran	age-standardized	rate per 100,000 population	incidence	0.355674	0.453696	0.261413
Both	2005	National	age-standardized	rate per 100,000 population	incidence	0.71837	0.900006	0.54981
Both	2005	Qazvin	age-standardized	rate per 100,000 population	incidence	0.278301	0.431871	0.143836
Both	2005	Qom	age-standardized	rate per 100,000 population	incidence	0.30393	0.45329	0.172941
Both	2005	Semnan	age-standardized	rate per 100,000 population	incidence	0.631156	0.835471	0.434987
Both	2005	Sistan and Baluchistan	age-standardized	rate per 100,000 population	incidence	0.474025	0.734311	0.266358
Both	2005	Tehran	age-standardized	rate per 100,000 population	incidence	0.717651	0.860655	0.581065
Both	2005	Yazd	age-standardized	rate per 100,000 population	incidence	2.7403	3.2966	2.1944
Both	2005	Zanjan	age-standardized	rate per 100,000 population	incidence	0.11583	0.219714	0.0476771
Female	2005	Alborz	age-standardized	rate per 100,000 population	incidence	1.27028	1.61239	0.959005
Female	2005	Ardabil	age-standardized	rate per 100,000 population	incidence	0.223767	0.320685	0.139912
Female	2005	Azerbaijan, East	age-standardized	rate per 100,000 population	incidence	0.421735	0.537093	0.314773
Female	2005	Azerbaijan, West	age-standardized	rate per 100,000 population	incidence	0.383701	0.515707	0.270214
Female	2005	Bushehr	age-standardized	rate per 100,000 population	incidence	0.354851	0.523122	0.208449
Female	2005	Chahar Mahaal and Bakhtiari	age-standardized	rate per 100,000 population	incidence	0.914951	1.25655	0.596196
Female	2005	Fars	age-standardized	rate per 100,000 population	incidence	0.931626	1.10263	0.765351
Female	2005	Gilan	age-standardized	rate per 100,000 population	incidence	0.202908	0.261986	0.146678
Female	2005	Golestan	age-standardized	rate per 100,000 population	incidence	0.305584	0.459128	0.181374
Female	2005	Hamadan	age-standardized	rate per 100,000 population	incidence	0.387546	0.523765	0.26222
Female	2005	Hormozgan	age-standardized	rate per 100,000 population	incidence	0.363565	0.618648	0.181546
Female	2005	Ilam	age-standardized	rate per 100,000 population	incidence	0.270897	0.453549	0.112865
Female	2005	Isfahan	age-standardized	rate per 100,000 population	incidence	0.535686	0.626373	0.449815
Female	2005	Kerman	age-standardized	rate per 100,000 population	incidence	1.19853	1.44072	0.958757
Female	2005	Kermanshah	age-standardized	rate per 100,000 population	incidence	0.294164	0.377478	0.216596
Female	2005	Khorasan, North	age-standardized	rate per 100,000 population	incidence	0.285558	0.451461	0.145879
Female	2005	Khorasan, Razavi	age-standardized	rate per 100,000 population	incidence	0.484047	0.589609	0.383821
Female	2005	Khorasan, South	age-standardized	rate per 100,000 population	incidence	0.199722	0.336452	0.0846259
Female	2005	Khuzestan	age-standardized	rate per 100,000 population	incidence	1.01617	1.1867	0.851621
Female	2005	Kohgiluyeh and Boyer-Ahmad	age-standardized	rate per 100,000 population	incidence	1.23267	1.66787	0.826522
Female	2005	Kurdistan	age-standardized	rate per 100,000 population	incidence	0.261587	0.370571	0.166206
Female	2005	Lorestan	age-standardized	rate per 100,000 population	incidence	0.33514	0.428004	0.249281
Female	2005	Markazi	age-standardized	rate per 100,000 population	incidence	0.341755	0.432493	0.255511
Female	2005	Mazandaran	age-standardized	rate per 100,000 population	incidence	0.305212	0.387606	0.226883
Female	2005	National	age-standardized	rate per 100,000 population	incidence	0.564364	0.70968	0.431531
Female	2005	Qazvin	age-standardized	rate per 100,000 population	incidence	0.222623	0.346384	0.117682
Female	2005	Qom	age-standardized	rate per 100,000 population	incidence	0.252313	0.377149	0.145811
Female	2005	Semnan	age-standardized	rate per 100,000 population	incidence	0.490145	0.64881	0.338785
Female	2005	Sistan and Baluchistan	age-standardized	rate per 100,000 population	incidence	0.358651	0.572775	0.197897
Female	2005	Tehran	age-standardized	rate per 100,000 population	incidence	0.570252	0.684616	0.46125
Female	2005	Yazd	age-standardized	rate per 100,000 population	incidence	2.33932	2.81864	1.87303
Female	2005	Zanjan	age-standardized	rate per 100,000 population	incidence	0.0893218	0.171891	0.0371919
Male	2005	Alborz	age-standardized	rate per 100,000 population	incidence	1.65204	2.10493	1.22338
Male	2005	Ardabil	age-standardized	rate per 100,000 population	incidence	0.312195	0.447066	0.188602
Male	2005	Azerbaijan, East	age-standardized	rate per 100,000 population	incidence	0.609453	0.780589	0.447397
Male	2005	Azerbaijan, West	age-standardized	rate per 100,000 population	incidence	0.550328	0.743233	0.379371
Male	2005	Bushehr	age-standardized	rate per 100,000 population	incidence	0.425137	0.637722	0.235477
Male	2005	Chahar Mahaal and Bakhtiari	age-standardized	rate per 100,000 population	incidence	1.18151	1.62806	0.762324
Male	2005	Fars	age-standardized	rate per 100,000 population	incidence	1.42386	1.68178	1.17388
Male	2005	Gilan	age-standardized	rate per 100,000 population	incidence	0.297709	0.388401	0.211416
Male	2005	Golestan	age-standardized	rate per 100,000 population	incidence	0.445092	0.660876	0.257018
Male	2005	Hamadan	age-standardized	rate per 100,000 population	incidence	0.584335	0.789158	0.388813
Male	2005	Hormozgan	age-standardized	rate per 100,000 population	incidence	0.55095	0.912129	0.273062
Male	2005	Ilam	age-standardized	rate per 100,000 population	incidence	0.434661	0.720537	0.180715
Male	2005	Isfahan	age-standardized	rate per 100,000 population	incidence	0.825068	0.968066	0.686308
Male	2005	Kerman	age-standardized	rate per 100,000 population	incidence	1.95829	2.34541	1.58023
Male	2005	Kermanshah	age-standardized	rate per 100,000 population	incidence	0.482187	0.61655	0.353099
Male	2005	Khorasan, North	age-standardized	rate per 100,000 population	incidence	0.44905	0.702562	0.224866
Male	2005	Khorasan, Razavi	age-standardized	rate per 100,000 population	incidence	0.734029	0.887171	0.585701
Male	2005	Khorasan, South	age-standardized	rate per 100,000 population	incidence	0.325396	0.539682	0.136071
Male	2005	Khuzestan	age-standardized	rate per 100,000 population	incidence	1.73546	2.00692	1.46863
Male	2005	Kohgiluyeh and Boyer-Ahmad	age-standardized	rate per 100,000 population	incidence	1.70579	2.29628	1.14493
Male	2005	Kurdistan	age-standardized	rate per 100,000 population	incidence	0.416423	0.587975	0.260352
Male	2005	Lorestan	age-standardized	rate per 100,000 population	incidence	0.568052	0.726024	0.419784
Male	2005	Markazi	age-standardized	rate per 100,000 population	incidence	0.515656	0.656593	0.380463
Male	2005	Mazandaran	age-standardized	rate per 100,000 population	incidence	0.398386	0.510677	0.289564
Male	2005	National	age-standardized	rate per 100,000 population	incidence	0.852248	1.0669	0.651266
Male	2005	Qazvin	age-standardized	rate per 100,000 population	incidence	0.325618	0.505872	0.164844
Male	2005	Qom	age-standardized	rate per 100,000 population	incidence	0.350199	0.52194	0.196819
Male	2005	Semnan	age-standardized	rate per 100,000 population	incidence	0.751444	0.9958	0.515963
Male	2005	Sistan and Baluchistan	age-standardized	rate per 100,000 population	incidence	0.568382	0.870202	0.318563
Male	2005	Tehran	age-standardized	rate per 100,000 population	incidence	0.855298	1.0257	0.692299
Male	2005	Yazd	age-standardized	rate per 100,000 population	incidence	2.96815	3.57314	2.37416
Male	2005	Zanjan	age-standardized	rate per 100,000 population	incidence	0.139619	0.26348	0.0566482
Both	2006	Alborz	age-standardized	rate per 100,000 population	incidence	1.57171	1.96099	1.20274
Both	2006	Ardabil	age-standardized	rate per 100,000 population	incidence	0.275642	0.383147	0.175504
Both	2006	Azerbaijan, East	age-standardized	rate per 100,000 population	incidence	0.542298	0.677829	0.413413
Both	2006	Azerbaijan, West	age-standardized	rate per 100,000 population	incidence	0.491639	0.639055	0.354927
Both	2006	Bushehr	age-standardized	rate per 100,000 population	incidence	0.393343	0.570547	0.230828
Both	2006	Chahar Mahaal and Bakhtiari	age-standardized	rate per 100,000 population	incidence	1.12495	1.52923	0.74223
Both	2006	Fars	age-standardized	rate per 100,000 population	incidence	1.21091	1.41095	1.01585
Both	2006	Gilan	age-standardized	rate per 100,000 population	incidence	0.250298	0.319922	0.18344
Both	2006	Golestan	age-standardized	rate per 100,000 population	incidence	0.395426	0.575848	0.237715
Both	2006	Hamadan	age-standardized	rate per 100,000 population	incidence	0.505938	0.671919	0.347562
Both	2006	Hormozgan	age-standardized	rate per 100,000 population	incidence	0.479381	0.769156	0.247892
Both	2006	Ilam	age-standardized	rate per 100,000 population	incidence	0.375172	0.610638	0.159187
Both	2006	Isfahan	age-standardized	rate per 100,000 population	incidence	0.698673	0.807204	0.59366
Both	2006	Kerman	age-standardized	rate per 100,000 population	incidence	1.65317	1.96358	1.35435
Both	2006	Kermanshah	age-standardized	rate per 100,000 population	incidence	0.403096	0.508291	0.301625
Both	2006	Khorasan, North	age-standardized	rate per 100,000 population	incidence	0.382905	0.586796	0.198613
Both	2006	Khorasan, Razavi	age-standardized	rate per 100,000 population	incidence	0.634258	0.754658	0.517791
Both	2006	Khorasan, South	age-standardized	rate per 100,000 population	incidence	0.271091	0.441942	0.118937
Both	2006	Khuzestan	age-standardized	rate per 100,000 population	incidence	1.38789	1.59231	1.1905
Both	2006	Kohgiluyeh and Boyer-Ahmad	age-standardized	rate per 100,000 population	incidence	1.5409	2.04529	1.0541
Both	2006	Kurdistan	age-standardized	rate per 100,000 population	incidence	0.3542	0.485355	0.232634
Both	2006	Lorestan	age-standardized	rate per 100,000 population	incidence	0.470352	0.588005	0.357477
Both	2006	Markazi	age-standardized	rate per 100,000 population	incidence	0.438493	0.550254	0.331125
Both	2006	Mazandaran	age-standardized	rate per 100,000 population	incidence	0.356509	0.447388	0.268704
Both	2006	National	age-standardized	rate per 100,000 population	incidence	0.737533	0.908118	0.576951
Both	2006	Qazvin	age-standardized	rate per 100,000 population	incidence	0.29135	0.442233	0.155028
Both	2006	Qom	age-standardized	rate per 100,000 population	incidence	0.315967	0.462324	0.184161
Both	2006	Semnan	age-standardized	rate per 100,000 population	incidence	0.628668	0.823449	0.441774
Both	2006	Sistan and Baluchistan	age-standardized	rate per 100,000 population	incidence	0.497378	0.741417	0.2921
Both	2006	Tehran	age-standardized	rate per 100,000 population	incidence	0.744949	0.87096	0.623762
Both	2006	Yazd	age-standardized	rate per 100,000 population	incidence	2.83446	3.38901	2.28503
Both	2006	Zanjan	age-standardized	rate per 100,000 population	incidence	0.116834	0.20712	0.0511505
Female	2006	Alborz	age-standardized	rate per 100,000 population	incidence	1.34462	1.67755	1.03261
Female	2006	Ardabil	age-standardized	rate per 100,000 population	incidence	0.227346	0.315971	0.146009
Female	2006	Azerbaijan, East	age-standardized	rate per 100,000 population	incidence	0.436698	0.546456	0.333078
Female	2006	Azerbaijan, West	age-standardized	rate per 100,000 population	incidence	0.400004	0.520704	0.291693
Female	2006	Bushehr	age-standardized	rate per 100,000 population	incidence	0.350154	0.502363	0.210398
Female	2006	Chahar Mahaal and Bakhtiari	age-standardized	rate per 100,000 population	incidence	0.958888	1.30354	0.636095
Female	2006	Fars	age-standardized	rate per 100,000 population	incidence	0.93984	1.09732	0.786934
Female	2006	Gilan	age-standardized	rate per 100,000 population	incidence	0.202124	0.257695	0.148349
Female	2006	Golestan	age-standardized	rate per 100,000 population	incidence	0.318245	0.466007	0.194034
Female	2006	Hamadan	age-standardized	rate per 100,000 population	incidence	0.398882	0.531895	0.272881
Female	2006	Hormozgan	age-standardized	rate per 100,000 population	incidence	0.371863	0.602347	0.192865
Female	2006	Ilam	age-standardized	rate per 100,000 population	incidence	0.283081	0.463966	0.120976
Female	2006	Isfahan	age-standardized	rate per 100,000 population	incidence	0.540918	0.623455	0.4609
Female	2006	Kerman	age-standardized	rate per 100,000 population	incidence	1.22837	1.46297	1.00392
Female	2006	Kermanshah	age-standardized	rate per 100,000 population	incidence	0.298589	0.377787	0.222552
Female	2006	Khorasan, North	age-standardized	rate per 100,000 population	incidence	0.293908	0.453516	0.153845
Female	2006	Khorasan, Razavi	age-standardized	rate per 100,000 population	incidence	0.495156	0.591384	0.401297
Female	2006	Khorasan, South	age-standardized	rate per 100,000 population	incidence	0.201813	0.331346	0.0874722
Female	2006	Khuzestan	age-standardized	rate per 100,000 population	incidence	1.01047	1.16335	0.862313
Female	2006	Kohgiluyeh and Boyer-Ahmad	age-standardized	rate per 100,000 population	incidence	1.28961	1.71755	0.88235
Female	2006	Kurdistan	age-standardized	rate per 100,000 population	incidence	0.27036	0.371665	0.178279
Female	2006	Lorestan	age-standardized	rate per 100,000 population	incidence	0.339726	0.424568	0.258831
Female	2006	Markazi	age-standardized	rate per 100,000 population	incidence	0.340788	0.426869	0.258333
Female	2006	Mazandaran	age-standardized	rate per 100,000 population	incidence	0.307846	0.384309	0.232929
Female	2006	National	age-standardized	rate per 100,000 population	incidence	0.578194	0.714203	0.451177
Female	2006	Qazvin	age-standardized	rate per 100,000 population	incidence	0.231648	0.353369	0.125254
Female	2006	Qom	age-standardized	rate per 100,000 population	incidence	0.260959	0.382213	0.154802
Female	2006	Semnan	age-standardized	rate per 100,000 population	incidence	0.487885	0.638837	0.34406
Female	2006	Sistan and Baluchistan	age-standardized	rate per 100,000 population	incidence	0.37458	0.570255	0.217665
Female	2006	Tehran	age-standardized	rate per 100,000 population	incidence	0.58608	0.68715	0.487571
Female	2006	Yazd	age-standardized	rate per 100,000 population	incidence	2.4363	2.91619	1.96251
Female	2006	Zanjan	age-standardized	rate per 100,000 population	incidence	0.0907079	0.16265	0.0404511
Male	2006	Alborz	age-standardized	rate per 100,000 population	incidence	1.78103	2.22262	1.35875
Male	2006	Ardabil	age-standardized	rate per 100,000 population	incidence	0.315111	0.439008	0.198653
Male	2006	Azerbaijan, East	age-standardized	rate per 100,000 population	incidence	0.630519	0.789059	0.479045
Male	2006	Azerbaijan, West	age-standardized	rate per 100,000 population	incidence	0.567153	0.738775	0.404736
Male	2006	Bushehr	age-standardized	rate per 100,000 population	incidence	0.425271	0.622748	0.244933
Male	2006	Chahar Mahaal and Bakhtiari	age-standardized	rate per 100,000 population	incidence	1.24874	1.70082	0.817734
Male	2006	Fars	age-standardized	rate per 100,000 population	incidence	1.44755	1.68643	1.21432
Male	2006	Gilan	age-standardized	rate per 100,000 population	incidence	0.295731	0.379019	0.216195
Male	2006	Golestan	age-standardized	rate per 100,000 population	incidence	0.461063	0.671109	0.272962
Male	2006	Hamadan	age-standardized	rate per 100,000 population	incidence	0.599836	0.795544	0.412342
Male	2006	Hormozgan	age-standardized	rate per 100,000 population	incidence	0.572107	0.914738	0.294042
Male	2006	Ilam	age-standardized	rate per 100,000 population	incidence	0.453672	0.736833	0.190309
Male	2006	Isfahan	age-standardized	rate per 100,000 population	incidence	0.837372	0.969481	0.709527
Male	2006	Kerman	age-standardized	rate per 100,000 population	incidence	2.00977	2.38685	1.64566
Male	2006	Kermanshah	age-standardized	rate per 100,000 population	incidence	0.487239	0.614651	0.363999
Male	2006	Khorasan, North	age-standardized	rate per 100,000 population	incidence	0.462163	0.706575	0.237574
Male	2006	Khorasan, Razavi	age-standardized	rate per 100,000 population	incidence	0.753633	0.896348	0.616463
Male	2006	Khorasan, South	age-standardized	rate per 100,000 population	incidence	0.330796	0.538078	0.145438
Male	2006	Khuzestan	age-standardized	rate per 100,000 population	incidence	1.71954	1.97066	1.47763
Male	2006	Kohgiluyeh and Boyer-Ahmad	age-standardized	rate per 100,000 population	incidence	1.78856	2.36836	1.22262
Male	2006	Kurdistan	age-standardized	rate per 100,000 population	incidence	0.427424	0.585624	0.279181
Male	2006	Lorestan	age-standardized	rate per 100,000 population	incidence	0.577345	0.723563	0.436435
Male	2006	Markazi	age-standardized	rate per 100,000 population	incidence	0.519145	0.653282	0.390164
Male	2006	Mazandaran	age-standardized	rate per 100,000 population	incidence	0.397434	0.501473	0.298011
Male	2006	National	age-standardized	rate per 100,000 population	incidence	0.875927	1.07775	0.685089
Male	2006	Qazvin	age-standardized	rate per 100,000 population	incidence	0.341919	0.518524	0.179039
Male	2006	Qom	age-standardized	rate per 100,000 population	incidence	0.365026	0.534142	0.209879
Male	2006	Semnan	age-standardized	rate per 100,000 population	incidence	0.748835	0.981998	0.524352
Male	2006	Sistan and Baluchistan	age-standardized	rate per 100,000 population	incidence	0.597822	0.884955	0.349375
Male	2006	Tehran	age-standardized	rate per 100,000 population	incidence	0.892495	1.04213	0.749842
Male	2006	Yazd	age-standardized	rate per 100,000 population	incidence	3.04957	3.64731	2.45744
Male	2006	Zanjan	age-standardized	rate per 100,000 population	incidence	0.140332	0.24782	0.0603861
Both	2007	Alborz	age-standardized	rate per 100,000 population	incidence	1.67036	2.05481	1.30099
Both	2007	Ardabil	age-standardized	rate per 100,000 population	incidence	0.276912	0.378065	0.180794
Both	2007	Azerbaijan, East	age-standardized	rate per 100,000 population	incidence	0.555311	0.682406	0.432434
Both	2007	Azerbaijan, West	age-standardized	rate per 100,000 population	incidence	0.50523	0.642716	0.376145
Both	2007	Bushehr	age-standardized	rate per 100,000 population	incidence	0.387942	0.55267	0.233192
Both	2007	Chahar Mahaal and Bakhtiari	age-standardized	rate per 100,000 population	incidence	1.17413	1.57994	0.784713
Both	2007	Fars	age-standardized	rate per 100,000 population	incidence	1.21662	1.40451	1.03458
Both	2007	Gilan	age-standardized	rate per 100,000 population	incidence	0.247342	0.311432	0.18588
Both	2007	Golestan	age-standardized	rate per 100,000 population	incidence	0.407939	0.580267	0.250891
Both	2007	Hamadan	age-standardized	rate per 100,000 population	incidence	0.515316	0.674625	0.360756
Both	2007	Hormozgan	age-standardized	rate per 100,000 population	incidence	0.491694	0.758841	0.264366
Both	2007	Ilam	age-standardized	rate per 100,000 population	incidence	0.389187	0.626694	0.168459
Both	2007	Isfahan	age-standardized	rate per 100,000 population	incidence	0.702638	0.802127	0.604826
Both	2007	Kerman	age-standardized	rate per 100,000 population	incidence	1.6803	1.97196	1.3934
Both	2007	Kermanshah	age-standardized	rate per 100,000 population	incidence	0.403785	0.504761	0.306241
Both	2007	Khorasan, North	age-standardized	rate per 100,000 population	incidence	0.391915	0.589871	0.209434
Both	2007	Khorasan, Razavi	age-standardized	rate per 100,000 population	incidence	0.646223	0.758246	0.537395
Both	2007	Khorasan, South	age-standardized	rate per 100,000 population	incidence	0.273918	0.436448	0.124566
Both	2007	Khuzestan	age-standardized	rate per 100,000 population	incidence	1.35975	1.54603	1.17847
Both	2007	Kohgiluyeh and Boyer-Ahmad	age-standardized	rate per 100,000 population	incidence	1.60361	2.09823	1.12228
Both	2007	Kurdistan	age-standardized	rate per 100,000 population	incidence	0.361042	0.482012	0.246059
Both	2007	Lorestan	age-standardized	rate per 100,000 population	incidence	0.473198	0.582651	0.367431
Both	2007	Markazi	age-standardized	rate per 100,000 population	incidence	0.436518	0.541551	0.335364
Both	2007	Mazandaran	age-standardized	rate per 100,000 population	incidence	0.354853	0.440262	0.272198
Both	2007	National	age-standardized	rate per 100,000 population	incidence	0.751529	0.912743	0.597553
Both	2007	Qazvin	age-standardized	rate per 100,000 population	incidence	0.303861	0.451094	0.166621
Both	2007	Qom	age-standardized	rate per 100,000 population	incidence	0.325494	0.467273	0.194878
Both	2007	Semnan	age-standardized	rate per 100,000 population	incidence	0.622229	0.806494	0.442985
Both	2007	Sistan and Baluchistan	age-standardized	rate per 100,000 population	incidence	0.51753	0.744733	0.316179
Both	2007	Tehran	age-standardized	rate per 100,000 population	incidence	0.770419	0.88828	0.656495
Both	2007	Yazd	age-standardized	rate per 100,000 population	incidence	2.89597	3.43945	2.36495
Both	2007	Zanjan	age-standardized	rate per 100,000 population	incidence	0.117084	0.194569	0.0537819
Female	2007	Alborz	age-standardized	rate per 100,000 population	incidence	1.41565	1.74515	1.10209
Female	2007	Ardabil	age-standardized	rate per 100,000 population	incidence	0.229197	0.312252	0.150444
Female	2007	Azerbaijan, East	age-standardized	rate per 100,000 population	incidence	0.447943	0.551565	0.348219
Female	2007	Azerbaijan, West	age-standardized	rate per 100,000 population	incidence	0.414318	0.527364	0.309861
Female	2007	Bushehr	age-standardized	rate per 100,000 population	incidence	0.342891	0.485951	0.209866
Female	2007	Chahar Mahaal and Bakhtiari	age-standardized	rate per 100,000 population	incidence	0.995964	1.34572	0.667997
Female	2007	Fars	age-standardized	rate per 100,000 population	incidence	0.93967	1.08652	0.796709
Female	2007	Gilan	age-standardized	rate per 100,000 population	incidence	0.199694	0.250805	0.149782
Female	2007	Golestan	age-standardized	rate per 100,000 population	incidence	0.330604	0.471193	0.205883
Female	2007	Hamadan	age-standardized	rate per 100,000 population	incidence	0.406991	0.534974	0.282025
Female	2007	Hormozgan	age-standardized	rate per 100,000 population	incidence	0.377414	0.588353	0.202492
Female	2007	Ilam	age-standardized	rate per 100,000 population	incidence	0.294305	0.477146	0.127836
Female	2007	Isfahan	age-standardized	rate per 100,000 population	incidence	0.542325	0.618882	0.467134
Female	2007	Kerman	age-standardized	rate per 100,000 population	incidence	1.2495	1.46778	1.03247
Female	2007	Kermanshah	age-standardized	rate per 100,000 population	incidence	0.300123	0.375372	0.227904
Female	2007	Khorasan, North	age-standardized	rate per 100,000 population	incidence	0.301317	0.454214	0.162689
Female	2007	Khorasan, Razavi	age-standardized	rate per 100,000 population	incidence	0.50356	0.593035	0.415966
Female	2007	Khorasan, South	age-standardized	rate per 100,000 population	incidence	0.20318	0.328123	0.0912389
Female	2007	Khuzestan	age-standardized	rate per 100,000 population	incidence	0.993608	1.13272	0.856552
Female	2007	Kohgiluyeh and Boyer-Ahmad	age-standardized	rate per 100,000 population	incidence	1.33811	1.75617	0.935145
Female	2007	Kurdistan	age-standardized	rate per 100,000 population	incidence	0.277293	0.372036	0.188028
Female	2007	Lorestan	age-standardized	rate per 100,000 population	incidence	0.341403	0.421064	0.265192
Female	2007	Markazi	age-standardized	rate per 100,000 population	incidence	0.337229	0.418317	0.258865
Female	2007	Mazandaran	age-standardized	rate per 100,000 population	incidence	0.308475	0.38052	0.238373
Female	2007	National	age-standardized	rate per 100,000 population	incidence	0.588571	0.716696	0.466479
Female	2007	Qazvin	age-standardized	rate per 100,000 population	incidence	0.240178	0.355496	0.131902
Female	2007	Qom	age-standardized	rate per 100,000 population	incidence	0.267959	0.3842	0.162725
Female	2007	Semnan	age-standardized	rate per 100,000 population	incidence	0.483748	0.626795	0.344011
Female	2007	Sistan and Baluchistan	age-standardized	rate per 100,000 population	incidence	0.387989	0.567525	0.235137
Female	2007	Tehran	age-standardized	rate per 100,000 population	incidence	0.599791	0.691671	0.509593
Female	2007	Yazd	age-standardized	rate per 100,000 population	incidence	2.50836	2.97801	2.04487
Female	2007	Zanjan	age-standardized	rate per 100,000 population	incidence	0.0916722	0.153758	0.0428832
Male	2007	Alborz	age-standardized	rate per 100,000 population	incidence	1.90785	2.34374	1.48568
Male	2007	Ardabil	age-standardized	rate per 100,000 population	incidence	0.316261	0.433239	0.204999
Male	2007	Azerbaijan, East	age-standardized	rate per 100,000 population	incidence	0.646337	0.794497	0.502752
Male	2007	Azerbaijan, West	age-standardized	rate per 100,000 population	incidence	0.581073	0.740584	0.429723
Male	2007	Bushehr	age-standardized	rate per 100,000 population	incidence	0.421613	0.603778	0.250232
Male	2007	Chahar Mahaal and Bakhtiari	age-standardized	rate per 100,000 population	incidence	1.31021	1.76052	0.871004
Male	2007	Fars	age-standardized	rate per 100,000 population	incidence	1.46229	1.68774	1.24446
Male	2007	Gilan	age-standardized	rate per 100,000 population	incidence	0.292712	0.369438	0.220014
Male	2007	Golestan	age-standardized	rate per 100,000 population	incidence	0.474626	0.675987	0.288094
Male	2007	Hamadan	age-standardized	rate per 100,000 population	incidence	0.610812	0.798345	0.429454
Male	2007	Hormozgan	age-standardized	rate per 100,000 population	incidence	0.591307	0.908931	0.317197
Male	2007	Ilam	age-standardized	rate per 100,000 population	incidence	0.470795	0.756208	0.202688
Male	2007	Isfahan	age-standardized	rate per 100,000 population	incidence	0.844785	0.965249	0.726307
Male	2007	Kerman	age-standardized	rate per 100,000 population	incidence	2.04635	2.40239	1.69814
Male	2007	Kermanshah	age-standardized	rate per 100,000 population	incidence	0.48844	0.611659	0.369227
Male	2007	Khorasan, North	age-standardized	rate per 100,000 population	incidence	0.473241	0.712667	0.250686
Male	2007	Khorasan, Razavi	age-standardized	rate per 100,000 population	incidence	0.769988	0.902707	0.641663
Male	2007	Khorasan, South	age-standardized	rate per 100,000 population	incidence	0.335498	0.531278	0.153124
Male	2007	Khuzestan	age-standardized	rate per 100,000 population	incidence	1.68529	1.91467	1.46383
Male	2007	Kohgiluyeh and Boyer-Ahmad	age-standardized	rate per 100,000 population	incidence	1.86488	2.43468	1.30517
Male	2007	Kurdistan	age-standardized	rate per 100,000 population	incidence	0.435192	0.57993	0.296879
Male	2007	Lorestan	age-standardized	rate per 100,000 population	incidence	0.582569	0.718058	0.451071
Male	2007	Markazi	age-standardized	rate per 100,000 population	incidence	0.519635	0.645607	0.3987
Male	2007	Mazandaran	age-standardized	rate per 100,000 population	incidence	0.394391	0.492006	0.300362
Male	2007	National	age-standardized	rate per 100,000 population	incidence	0.894843	1.08608	0.711968
Male	2007	Qazvin	age-standardized	rate per 100,000 population	incidence	0.35821	0.53387	0.195352
Male	2007	Qom	age-standardized	rate per 100,000 population	incidence	0.376893	0.541946	0.22323
Male	2007	Semnan	age-standardized	rate per 100,000 population	incidence	0.74234	0.963125	0.528385
Male	2007	Sistan and Baluchistan	age-standardized	rate per 100,000 population	incidence	0.62526	0.895205	0.380392
Male	2007	Tehran	age-standardized	rate per 100,000 population	incidence	0.929447	1.07212	0.792796
Male	2007	Yazd	age-standardized	rate per 100,000 population	incidence	3.10273	3.68948	2.53287
Male	2007	Zanjan	age-standardized	rate per 100,000 population	incidence	0.140051	0.231833	0.063289
Both	2008	Alborz	age-standardized	rate per 100,000 population	incidence	1.7653	2.14889	1.39505
Both	2008	Ardabil	age-standardized	rate per 100,000 population	incidence	0.276141	0.371951	0.185509
Both	2008	Azerbaijan, East	age-standardized	rate per 100,000 population	incidence	0.563253	0.68517	0.445344
Both	2008	Azerbaijan, West	age-standardized	rate per 100,000 population	incidence	0.515862	0.64606	0.392476
Both	2008	Bushehr	age-standardized	rate per 100,000 population	incidence	0.379915	0.533054	0.233826
Both	2008	Chahar Mahaal and Bakhtiari	age-standardized	rate per 100,000 population	incidence	1.21459	1.61889	0.820295
Both	2008	Fars	age-standardized	rate per 100,000 population	incidence	1.2119	1.38993	1.03794
Both	2008	Gilan	age-standardized	rate per 100,000 population	incidence	0.243109	0.303367	0.184509
Both	2008	Golestan	age-standardized	rate per 100,000 population	incidence	0.41913	0.586254	0.264245
Both	2008	Hamadan	age-standardized	rate per 100,000 population	incidence	0.520517	0.676385	0.369214
Both	2008	Hormozgan	age-standardized	rate per 100,000 population	incidence	0.500991	0.756196	0.275069
Both	2008	Ilam	age-standardized	rate per 100,000 population	incidence	0.400388	0.637247	0.177655
Both	2008	Isfahan	age-standardized	rate per 100,000 population	incidence	0.701297	0.795573	0.608881
Both	2008	Kerman	age-standardized	rate per 100,000 population	incidence	1.69158	1.97627	1.41264
Both	2008	Kermanshah	age-standardized	rate per 100,000 population	incidence	0.401798	0.498558	0.309092
Both	2008	Khorasan, North	age-standardized	rate per 100,000 population	incidence	0.39899	0.592426	0.218241
Both	2008	Khorasan, Razavi	age-standardized	rate per 100,000 population	incidence	0.654182	0.759635	0.551739
Both	2008	Khorasan, South	age-standardized	rate per 100,000 population	incidence	0.27567	0.435012	0.128651
Both	2008	Khuzestan	age-standardized	rate per 100,000 population	incidence	1.3196	1.49258	1.15068
Both	2008	Kohgiluyeh and Boyer-Ahmad	age-standardized	rate per 100,000 population	incidence	1.65603	2.15022	1.17437
Both	2008	Kurdistan	age-standardized	rate per 100,000 population	incidence	0.365044	0.478724	0.256536
Both	2008	Lorestan	age-standardized	rate per 100,000 population	incidence	0.472602	0.574829	0.372594
Both	2008	Markazi	age-standardized	rate per 100,000 population	incidence	0.431462	0.531422	0.334274
Both	2008	Mazandaran	age-standardized	rate per 100,000 population	incidence	0.35109	0.431974	0.272738
Both	2008	National	age-standardized	rate per 100,000 population	incidence	0.76054	0.915615	0.611538
Both	2008	Qazvin	age-standardized	rate per 100,000 population	incidence	0.315327	0.462266	0.177358
Both	2008	Qom	age-standardized	rate per 100,000 population	incidence	0.332721	0.470443	0.201974
Both	2008	Semnan	age-standardized	rate per 100,000 population	incidence	0.611456	0.787164	0.441327
Both	2008	Sistan and Baluchistan	age-standardized	rate per 100,000 population	incidence	0.534499	0.757788	0.336266
Both	2008	Tehran	age-standardized	rate per 100,000 population	incidence	0.792823	0.904279	0.684439
Both	2008	Yazd	age-standardized	rate per 100,000 population	incidence	2.92633	3.46448	2.39644
Both	2008	Zanjan	age-standardized	rate per 100,000 population	incidence	0.116278	0.185864	0.0552494
Female	2008	Alborz	age-standardized	rate per 100,000 population	incidence	1.48247	1.80718	1.16944
Female	2008	Ardabil	age-standardized	rate per 100,000 population	incidence	0.229423	0.308919	0.15432
Female	2008	Azerbaijan, East	age-standardized	rate per 100,000 population	incidence	0.455464	0.554052	0.359291
Female	2008	Azerbaijan, West	age-standardized	rate per 100,000 population	incidence	0.426399	0.53454	0.324803
Female	2008	Bushehr	age-standardized	rate per 100,000 population	incidence	0.333691	0.467197	0.206744
Female	2008	Chahar Mahaal and Bakhtiari	age-standardized	rate per 100,000 population	incidence	1.0272	1.37346	0.690173
Female	2008	Fars	age-standardized	rate per 100,000 population	incidence	0.93058	1.06781	0.796755
Female	2008	Gilan	age-standardized	rate per 100,000 population	incidence	0.196297	0.244705	0.149251
Female	2008	Golestan	age-standardized	rate per 100,000 population	incidence	0.341488	0.478555	0.216944
Female	2008	Hamadan	age-standardized	rate per 100,000 population	incidence	0.41171	0.537322	0.290036
Female	2008	Hormozgan	age-standardized	rate per 100,000 population	incidence	0.379709	0.575098	0.208387
Female	2008	Ilam	age-standardized	rate per 100,000 population	incidence	0.302963	0.483094	0.134543
Female	2008	Isfahan	age-standardized	rate per 100,000 population	incidence	0.539924	0.612131	0.469202
Female	2008	Kerman	age-standardized	rate per 100,000 population	incidence	1.25835	1.47224	1.04893
Female	2008	Kermanshah	age-standardized	rate per 100,000 population	incidence	0.299392	0.371282	0.230573
Female	2008	Khorasan, North	age-standardized	rate per 100,000 population	incidence	0.30742	0.458441	0.166879
Female	2008	Khorasan, Razavi	age-standardized	rate per 100,000 population	incidence	0.508894	0.591656	0.428589
Female	2008	Khorasan, South	age-standardized	rate per 100,000 population	incidence	0.203564	0.32366	0.0929371
Female	2008	Khuzestan	age-standardized	rate per 100,000 population	incidence	0.967387	1.09572	0.841526
Female	2008	Kohgiluyeh and Boyer-Ahmad	age-standardized	rate per 100,000 population	incidence	1.37733	1.79062	0.973334
Female	2008	Kurdistan	age-standardized	rate per 100,000 population	incidence	0.28266	0.372151	0.197228
Female	2008	Lorestan	age-standardized	rate per 100,000 population	incidence	0.34055	0.41489	0.267767
Female	2008	Markazi	age-standardized	rate per 100,000 population	incidence	0.331206	0.406898	0.257062
Female	2008	Mazandaran	age-standardized	rate per 100,000 population	incidence	0.30727	0.376215	0.239643
Female	2008	National	age-standardized	rate per 100,000 population	incidence	0.594715	0.717684	0.476743
Female	2008	Qazvin	age-standardized	rate per 100,000 population	incidence	0.247465	0.363276	0.138993
Female	2008	Qom	age-standardized	rate per 100,000 population	incidence	0.273029	0.386523	0.166697
Female	2008	Semnan	age-standardized	rate per 100,000 population	incidence	0.475794	0.612085	0.343254
Female	2008	Sistan and Baluchistan	age-standardized	rate per 100,000 population	incidence	0.399424	0.572411	0.25164
Female	2008	Tehran	age-standardized	rate per 100,000 population	incidence	0.609638	0.697744	0.523514
Female	2008	Yazd	age-standardized	rate per 100,000 population	incidence	2.55657	3.02639	2.09191
Female	2008	Zanjan	age-standardized	rate per 100,000 population	incidence	0.0920855	0.147552	0.0446429
Male	2008	Alborz	age-standardized	rate per 100,000 population	incidence	2.03151	2.47072	1.6073
Male	2008	Ardabil	age-standardized	rate per 100,000 population	incidence	0.315089	0.425132	0.210978
Male	2008	Azerbaijan, East	age-standardized	rate per 100,000 population	incidence	0.656046	0.79903	0.518491
Male	2008	Azerbaijan, West	age-standardized	rate per 100,000 population	incidence	0.59154	0.741638	0.448599
Male	2008	Bushehr	age-standardized	rate per 100,000 population	incidence	0.414597	0.583256	0.253764
Male	2008	Chahar Mahaal and Bakhtiari	age-standardized	rate per 100,000 population	incidence	1.36077	1.81238	0.920368
Male	2008	Fars	age-standardized	rate per 100,000 population	incidence	1.46517	1.68088	1.25418
Male	2008	Gilan	age-standardized	rate per 100,000 population	incidence	0.288113	0.359993	0.218181
Male	2008	Golestan	age-standardized	rate per 100,000 population	incidence	0.487106	0.681867	0.30438
Male	2008	Hamadan	age-standardized	rate per 100,000 population	incidence	0.61698	0.800101	0.438761
Male	2008	Hormozgan	age-standardized	rate per 100,000 population	incidence	0.60781	0.917033	0.332744
Male	2008	Ilam	age-standardized	rate per 100,000 population	incidence	0.485001	0.772272	0.214071
Male	2008	Isfahan	age-standardized	rate per 100,000 population	incidence	0.845489	0.959941	0.733182
Male	2008	Kerman	age-standardized	rate per 100,000 population	incidence	2.0644	2.41199	1.72399
Male	2008	Kermanshah	age-standardized	rate per 100,000 population	incidence	0.486657	0.605024	0.373336
Male	2008	Khorasan, North	age-standardized	rate per 100,000 population	incidence	0.481787	0.714331	0.264116
Male	2008	Khorasan, Razavi	age-standardized	rate per 100,000 population	incidence	0.781654	0.908083	0.658655
Male	2008	Khorasan, South	age-standardized	rate per 100,000 population	incidence	0.339148	0.533591	0.15975
Male	2008	Khuzestan	age-standardized	rate per 100,000 population	incidence	1.63639	1.85053	1.42765
Male	2008	Kohgiluyeh and Boyer-Ahmad	age-standardized	rate per 100,000 population	incidence	1.93002	2.50425	1.37174
Male	2008	Kurdistan	age-standardized	rate per 100,000 population	incidence	0.438929	0.574662	0.309398
Male	2008	Lorestan	age-standardized	rate per 100,000 population	incidence	0.58383	0.710593	0.460106
Male	2008	Markazi	age-standardized	rate per 100,000 population	incidence	0.51664	0.637881	0.39915
Male	2008	Mazandaran	age-standardized	rate per 100,000 population	incidence	0.389002	0.480874	0.300865
Male	2008	National	age-standardized	rate per 100,000 population	incidence	0.908183	1.09258	0.730879
Male	2008	Qazvin	age-standardized	rate per 100,000 population	incidence	0.373828	0.548466	0.209712
Male	2008	Qom	age-standardized	rate per 100,000 population	incidence	0.38613	0.545866	0.233193
Male	2008	Semnan	age-standardized	rate per 100,000 population	incidence	0.731168	0.94217	0.527248
Male	2008	Sistan and Baluchistan	age-standardized	rate per 100,000 population	incidence	0.648794	0.917719	0.40491
Male	2008	Tehran	age-standardized	rate per 100,000 population	incidence	0.964235	1.09795	0.834601
Male	2008	Yazd	age-standardized	rate per 100,000 population	incidence	3.11987	3.69716	2.55377
Male	2008	Zanjan	age-standardized	rate per 100,000 population	incidence	0.138241	0.220998	0.0646162
Both	2009	Alborz	age-standardized	rate per 100,000 population	incidence	1.85781	2.24766	1.47914
Both	2009	Ardabil	age-standardized	rate per 100,000 population	incidence	0.273968	0.366007	0.1857
Both	2009	Azerbaijan, East	age-standardized	rate per 100,000 population	incidence	0.567168	0.686786	0.452087
Both	2009	Azerbaijan, West	age-standardized	rate per 100,000 population	incidence	0.523323	0.649901	0.402037
Both	2009	Bushehr	age-standardized	rate per 100,000 population	incidence	0.369208	0.513991	0.229289
Both	2009	Chahar Mahaal and Bakhtiari	age-standardized	rate per 100,000 population	incidence	1.24619	1.66025	0.846606
Both	2009	Fars	age-standardized	rate per 100,000 population	incidence	1.19782	1.37077	1.02931
Both	2009	Gilan	age-standardized	rate per 100,000 population	incidence	0.237964	0.295838	0.181928
Both	2009	Golestan	age-standardized	rate per 100,000 population	incidence	0.428136	0.591453	0.273856
Both	2009	Hamadan	age-standardized	rate per 100,000 population	incidence	0.521788	0.67609	0.373694
Both	2009	Hormozgan	age-standardized	rate per 100,000 population	incidence	0.50712	0.752668	0.280222
Both	2009	Ilam	age-standardized	rate per 100,000 population	incidence	0.409205	0.648721	0.183356
Both	2009	Isfahan	age-standardized	rate per 100,000 population	incidence	0.694775	0.786982	0.604459
Both	2009	Kerman	age-standardized	rate per 100,000 population	incidence	1.6875	1.96851	1.4134
Both	2009	Kermanshah	age-standardized	rate per 100,000 population	incidence	0.397073	0.490915	0.305747
Both	2009	Khorasan, North	age-standardized	rate per 100,000 population	incidence	0.40455	0.596393	0.223774
Both	2009	Khorasan, Razavi	age-standardized	rate per 100,000 population	incidence	0.657793	0.759418	0.559265
Both	2009	Khorasan, South	age-standardized	rate per 100,000 population	incidence	0.276338	0.433184	0.131494
Both	2009	Khuzestan	age-standardized	rate per 100,000 population	incidence	1.26971	1.43327	1.10946
Both	2009	Kohgiluyeh and Boyer-Ahmad	age-standardized	rate per 100,000 population	incidence	1.69586	2.19296	1.21313
Both	2009	Kurdistan	age-standardized	rate per 100,000 population	incidence	0.36606	0.477484	0.258649
Both	2009	Lorestan	age-standardized	rate per 100,000 population	incidence	0.469165	0.568558	0.372212
Both	2009	Markazi	age-standardized	rate per 100,000 population	incidence	0.424067	0.51908	0.33066
Both	2009	Mazandaran	age-standardized	rate per 100,000 population	incidence	0.345458	0.423164	0.269548
Both	2009	National	age-standardized	rate per 100,000 population	incidence	0.764865	0.917093	0.618119
Both	2009	Qazvin	age-standardized	rate per 100,000 population	incidence	0.32571	0.471604	0.186867
Both	2009	Qom	age-standardized	rate per 100,000 population	incidence	0.337698	0.475811	0.209209
Both	2009	Semnan	age-standardized	rate per 100,000 population	incidence	0.597165	0.766611	0.431516
Both	2009	Sistan and Baluchistan	age-standardized	rate per 100,000 population	incidence	0.548338	0.764775	0.353225
Both	2009	Tehran	age-standardized	rate per 100,000 population	incidence	0.811747	0.922937	0.703772
Both	2009	Yazd	age-standardized	rate per 100,000 population	incidence	2.92849	3.45722	2.40833
Both	2009	Zanjan	age-standardized	rate per 100,000 population	incidence	0.114585	0.179433	0.0551962
Female	2009	Alborz	age-standardized	rate per 100,000 population	incidence	1.54726	1.87611	1.2262
Female	2009	Ardabil	age-standardized	rate per 100,000 population	incidence	0.228211	0.304479	0.154319
Female	2009	Azerbaijan, East	age-standardized	rate per 100,000 population	incidence	0.460015	0.556686	0.366042
Female	2009	Azerbaijan, West	age-standardized	rate per 100,000 population	incidence	0.435565	0.53928	0.335666
Female	2009	Bushehr	age-standardized	rate per 100,000 population	incidence	0.322655	0.446963	0.201725
Female	2009	Chahar Mahaal and Bakhtiari	age-standardized	rate per 100,000 population	incidence	1.0497	1.40071	0.715969
Female	2009	Fars	age-standardized	rate per 100,000 population	incidence	0.914568	1.04671	0.784694
Female	2009	Gilan	age-standardized	rate per 100,000 population	incidence	0.192093	0.238426	0.147203
Female	2009	Golestan	age-standardized	rate per 100,000 population	incidence	0.350304	0.484404	0.224953
Female	2009	Hamadan	age-standardized	rate per 100,000 population	incidence	0.413147	0.535906	0.294868
Female	2009	Hormozgan	age-standardized	rate per 100,000 population	incidence	0.378864	0.564522	0.211898
Female	2009	Ilam	age-standardized	rate per 100,000 population	incidence	0.310081	0.493521	0.139921
Female	2009	Isfahan	age-standardized	rate per 100,000 population	incidence	0.533438	0.603941	0.46473
Female	2009	Kerman	age-standardized	rate per 100,000 population	incidence	1.25575	1.46682	1.04804
Female	2009	Kermanshah	age-standardized	rate per 100,000 population	incidence	0.296635	0.366363	0.228718
Female	2009	Khorasan, North	age-standardized	rate per 100,000 population	incidence	0.312311	0.460574	0.173194
Female	2009	Khorasan, Razavi	age-standardized	rate per 100,000 population	incidence	0.510752	0.589784	0.433892
Female	2009	Khorasan, South	age-standardized	rate per 100,000 population	incidence	0.203163	0.321334	0.0955666
Female	2009	Khuzestan	age-standardized	rate per 100,000 population	incidence	0.933907	1.05605	0.814524
Female	2009	Kohgiluyeh and Boyer-Ahmad	age-standardized	rate per 100,000 population	incidence	1.40624	1.81583	1.00535
Female	2009	Kurdistan	age-standardized	rate per 100,000 population	incidence	0.285912	0.372878	0.201648
Female	2009	Lorestan	age-standardized	rate per 100,000 population	incidence	0.337803	0.409597	0.267438
Female	2009	Markazi	age-standardized	rate per 100,000 population	incidence	0.32362	0.394996	0.252578
Female	2009	Mazandaran	age-standardized	rate per 100,000 population	incidence	0.30454	0.371316	0.239325
Female	2009	National	age-standardized	rate per 100,000 population	incidence	0.597071	0.717027	0.481431
Female	2009	Qazvin	age-standardized	rate per 100,000 population	incidence	0.253456	0.36877	0.144974
Female	2009	Qom	age-standardized	rate per 100,000 population	incidence	0.276145	0.38968	0.171885
Female	2009	Semnan	age-standardized	rate per 100,000 population	incidence	0.464662	0.595637	0.336615
Female	2009	Sistan and Baluchistan	age-standardized	rate per 100,000 population	incidence	0.408215	0.57577	0.262255
Female	2009	Tehran	age-standardized	rate per 100,000 population	incidence	0.616426	0.701219	0.533572
Female	2009	Yazd	age-standardized	rate per 100,000 population	incidence	2.58203	3.04339	2.12338
Female	2009	Zanjan	age-standardized	rate per 100,000 population	incidence	0.0919767	0.143829	0.0447327
Male	2009	Alborz	age-standardized	rate per 100,000 population	incidence	2.15241	2.60046	1.71867
Male	2009	Ardabil	age-standardized	rate per 100,000 population	incidence	0.312558	0.418456	0.211771
Male	2009	Azerbaijan, East	age-standardized	rate per 100,000 population	incidence	0.660875	0.801343	0.526614
Male	2009	Azerbaijan, West	age-standardized	rate per 100,000 population	incidence	0.598737	0.746228	0.458001
Male	2009	Bushehr	age-standardized	rate per 100,000 population	incidence	0.404084	0.565011	0.24939
Male	2009	Chahar Mahaal and Bakhtiari	age-standardized	rate per 100,000 population	incidence	1.40306	1.86911	0.949006
Male	2009	Fars	age-standardized	rate per 100,000 population	incidence	1.45632	1.6673	1.25179
Male	2009	Gilan	age-standardized	rate per 100,000 population	incidence	0.282479	0.351706	0.215501
Male	2009	Golestan	age-standardized	rate per 100,000 population	incidence	0.49736	0.687703	0.3164
Male	2009	Hamadan	age-standardized	rate per 100,000 population	incidence	0.618796	0.801815	0.443475
Male	2009	Hormozgan	age-standardized	rate per 100,000 population	incidence	0.621187	0.921002	0.339993
Male	2009	Ilam	age-standardized	rate per 100,000 population	incidence	0.496252	0.785641	0.220828
Male	2009	Isfahan	age-standardized	rate per 100,000 population	incidence	0.84001	0.952249	0.729829
Male	2009	Kerman	age-standardized	rate per 100,000 population	incidence	2.06367	2.40751	1.73003
Male	2009	Kermanshah	age-standardized	rate per 100,000 population	incidence	0.481639	0.596611	0.369777
Male	2009	Khorasan, North	age-standardized	rate per 100,000 population	incidence	0.488637	0.72091	0.269365
Male	2009	Khorasan, Razavi	age-standardized	rate per 100,000 population	incidence	0.788324	0.910962	0.669674
Male	2009	Khorasan, South	age-standardized	rate per 100,000 population	incidence	0.341511	0.53324	0.163192
Male	2009	Khuzestan	age-standardized	rate per 100,000 population	incidence	1.57524	1.77735	1.37701
Male	2009	Kohgiluyeh and Boyer-Ahmad	age-standardized	rate per 100,000 population	incidence	1.98118	2.56508	1.41661
Male	2009	Kurdistan	age-standardized	rate per 100,000 population	incidence	0.438852	0.572844	0.31013
Male	2009	Lorestan	age-standardized	rate per 100,000 population	incidence	0.581628	0.705513	0.461291
Male	2009	Markazi	age-standardized	rate per 100,000 population	incidence	0.510712	0.626771	0.397446
Male	2009	Mazandaran	age-standardized	rate per 100,000 population	incidence	0.381432	0.469249	0.295693
Male	2009	National	age-standardized	rate per 100,000 population	incidence	0.916076	1.09803	0.740735
Male	2009	Qazvin	age-standardized	rate per 100,000 population	incidence	0.388716	0.561788	0.223014
Male	2009	Qom	age-standardized	rate per 100,000 population	incidence	0.392873	0.553381	0.242235
Male	2009	Semnan	age-standardized	rate per 100,000 population	incidence	0.716223	0.920634	0.516418
Male	2009	Sistan and Baluchistan	age-standardized	rate per 100,000 population	incidence	0.669125	0.93008	0.429087
Male	2009	Tehran	age-standardized	rate per 100,000 population	incidence	0.995403	1.13191	0.863382
Male	2009	Yazd	age-standardized	rate per 100,000 population	incidence	3.10535	3.67178	2.55071
Male	2009	Zanjan	age-standardized	rate per 100,000 population	incidence	0.135221	0.212072	0.0645512
Both	2010	Alborz	age-standardized	rate per 100,000 population	incidence	1.94835	2.35409	1.5544
Both	2010	Ardabil	age-standardized	rate per 100,000 population	incidence	0.270574	0.360968	0.183616
Both	2010	Azerbaijan, East	age-standardized	rate per 100,000 population	incidence	0.567627	0.685242	0.453413
Both	2010	Azerbaijan, West	age-standardized	rate per 100,000 population	incidence	0.527958	0.658717	0.403158
Both	2010	Bushehr	age-standardized	rate per 100,000 population	incidence	0.356923	0.499748	0.22104
Both	2010	Chahar Mahaal and Bakhtiari	age-standardized	rate per 100,000 population	incidence	1.27016	1.68282	0.868778
Both	2010	Fars	age-standardized	rate per 100,000 population	incidence	1.17543	1.34867	1.00658
Both	2010	Gilan	age-standardized	rate per 100,000 population	incidence	0.232052	0.288352	0.177906
Both	2010	Golestan	age-standardized	rate per 100,000 population	incidence	0.435119	0.601976	0.278652
Both	2010	Hamadan	age-standardized	rate per 100,000 population	incidence	0.519978	0.673291	0.372408
Both	2010	Hormozgan	age-standardized	rate per 100,000 population	incidence	0.51069	0.761358	0.282839
Both	2010	Ilam	age-standardized	rate per 100,000 population	incidence	0.415873	0.655174	0.188506
Both	2010	Isfahan	age-standardized	rate per 100,000 population	incidence	0.683974	0.777144	0.592685
Both	2010	Kerman	age-standardized	rate per 100,000 population	incidence	1.669	1.94714	1.39533
Both	2010	Kermanshah	age-standardized	rate per 100,000 population	incidence	0.390063	0.481133	0.30143
Both	2010	Khorasan, North	age-standardized	rate per 100,000 population	incidence	0.408163	0.598618	0.227571
Both	2010	Khorasan, Razavi	age-standardized	rate per 100,000 population	incidence	0.657587	0.760891	0.557667
Both	2010	Khorasan, South	age-standardized	rate per 100,000 population	incidence	0.276061	0.429181	0.131712
Both	2010	Khuzestan	age-standardized	rate per 100,000 population	incidence	1.21336	1.37292	1.05553
Both	2010	Kohgiluyeh and Boyer-Ahmad	age-standardized	rate per 100,000 population	incidence	1.72543	2.22517	1.23688
Both	2010	Kurdistan	age-standardized	rate per 100,000 population	incidence	0.364374	0.47835	0.254016
Both	2010	Lorestan	age-standardized	rate per 100,000 population	incidence	0.462943	0.564532	0.364819
Both	2010	Markazi	age-standardized	rate per 100,000 population	incidence	0.41459	0.507424	0.323479
Both	2010	Mazandaran	age-standardized	rate per 100,000 population	incidence	0.338383	0.414974	0.264128
Both	2010	National	age-standardized	rate per 100,000 population	incidence	0.764965	0.918449	0.616944
Both	2010	Qazvin	age-standardized	rate per 100,000 population	incidence	0.334927	0.484268	0.194476
Both	2010	Qom	age-standardized	rate per 100,000 population	incidence	0.340993	0.477545	0.21293
Both	2010	Semnan	age-standardized	rate per 100,000 population	incidence	0.580686	0.745064	0.41972
Both	2010	Sistan and Baluchistan	age-standardized	rate per 100,000 population	incidence	0.559893	0.779344	0.364846
Both	2010	Tehran	age-standardized	rate per 100,000 population	incidence	0.825801	0.940532	0.713566
Both	2010	Yazd	age-standardized	rate per 100,000 population	incidence	2.90595	3.43363	2.39088
Both	2010	Zanjan	age-standardized	rate per 100,000 population	incidence	0.112141	0.177664	0.0530328
Female	2010	Alborz	age-standardized	rate per 100,000 population	incidence	1.61	1.94875	1.27896
Female	2010	Ardabil	age-standardized	rate per 100,000 population	incidence	0.226164	0.301112	0.153262
Female	2010	Azerbaijan, East	age-standardized	rate per 100,000 population	incidence	0.461934	0.558938	0.369245
Female	2010	Azerbaijan, West	age-standardized	rate per 100,000 population	incidence	0.442823	0.550557	0.338609
Female	2010	Bushehr	age-standardized	rate per 100,000 population	incidence	0.310175	0.43232	0.191939
Female	2010	Chahar Mahaal and Bakhtiari	age-standardized	rate per 100,000 population	incidence	1.06516	1.41023	0.731218
Female	2010	Fars	age-standardized	rate per 100,000 population	incidence	0.891899	1.0221	0.764387
Female	2010	Gilan	age-standardized	rate per 100,000 population	incidence	0.187448	0.232287	0.144315
Female	2010	Golestan	age-standardized	rate per 100,000 population	incidence	0.35742	0.491943	0.231122
Female	2010	Hamadan	age-standardized	rate per 100,000 population	incidence	0.412194	0.532989	0.29499
Female	2010	Hormozgan	age-standardized	rate per 100,000 population	incidence	0.375387	0.563045	0.208767
Female	2010	Ilam	age-standardized	rate per 100,000 population	incidence	0.315713	0.497923	0.144343
Female	2010	Isfahan	age-standardized	rate per 100,000 population	incidence	0.523781	0.59376	0.454784
Female	2010	Kerman	age-standardized	rate per 100,000 population	incidence	1.24324	1.45296	1.03779
Female	2010	Kermanshah	age-standardized	rate per 100,000 population	incidence	0.292086	0.3598	0.225569
Female	2010	Khorasan, North	age-standardized	rate per 100,000 population	incidence	0.315549	0.464239	0.175608
Female	2010	Khorasan, Razavi	age-standardized	rate per 100,000 population	incidence	0.509656	0.589301	0.432482
Female	2010	Khorasan, South	age-standardized	rate per 100,000 population	incidence	0.202222	0.317925	0.0950939
Female	2010	Khuzestan	age-standardized	rate per 100,000 population	incidence	0.895867	1.01407	0.779086
Female	2010	Kohgiluyeh and Boyer-Ahmad	age-standardized	rate per 100,000 population	incidence	1.4272	1.84095	1.02619
Female	2010	Kurdistan	age-standardized	rate per 100,000 population	incidence	0.287669	0.377002	0.200896
Female	2010	Lorestan	age-standardized	rate per 100,000 population	incidence	0.33354	0.406984	0.262832
Female	2010	Markazi	age-standardized	rate per 100,000 population	incidence	0.314681	0.384052	0.246644
Female	2010	Mazandaran	age-standardized	rate per 100,000 population	incidence	0.300496	0.366593	0.23595
Female	2010	National	age-standardized	rate per 100,000 population	incidence	0.596165	0.716734	0.480106
Female	2010	Qazvin	age-standardized	rate per 100,000 population	incidence	0.258405	0.37444	0.149186
Female	2010	Qom	age-standardized	rate per 100,000 population	incidence	0.278011	0.390292	0.174254
Female	2010	Semnan	age-standardized	rate per 100,000 population	incidence	0.451639	0.578576	0.327452
Female	2010	Sistan and Baluchistan	age-standardized	rate per 100,000 population	incidence	0.415458	0.583934	0.271646
Female	2010	Tehran	age-standardized	rate per 100,000 population	incidence	0.619413	0.707453	0.533388
Female	2010	Yazd	age-standardized	rate per 100,000 population	incidence	2.58663	3.0518	2.13289
Female	2010	Zanjan	age-standardized	rate per 100,000 population	incidence	0.0914796	0.143991	0.0438921
Male	2010	Alborz	age-standardized	rate per 100,000 population	incidence	2.27175	2.74173	1.81719
Male	2010	Ardabil	age-standardized	rate per 100,000 population	incidence	0.308471	0.41247	0.20918
Male	2010	Azerbaijan, East	age-standardized	rate per 100,000 population	incidence	0.661546	0.798037	0.527594
Male	2010	Azerbaijan, West	age-standardized	rate per 100,000 population	incidence	0.602273	0.75424	0.458649
Male	2010	Bushehr	age-standardized	rate per 100,000 population	incidence	0.391644	0.550481	0.242311
Male	2010	Chahar Mahaal and Bakhtiari	age-standardized	rate per 100,000 population	incidence	1.43779	1.90787	0.979574
Male	2010	Fars	age-standardized	rate per 100,000 population	incidence	1.43757	1.65135	1.22987
Male	2010	Gilan	age-standardized	rate per 100,000 population	incidence	0.275739	0.343423	0.210691
Male	2010	Golestan	age-standardized	rate per 100,000 population	incidence	0.505317	0.702535	0.320659
Male	2010	Hamadan	age-standardized	rate per 100,000 population	incidence	0.616992	0.800315	0.441624
Male	2010	Hormozgan	age-standardized	rate per 100,000 population	incidence	0.632089	0.940274	0.348331
Male	2010	Ilam	age-standardized	rate per 100,000 population	incidence	0.5049	0.795619	0.227314
Male	2010	Isfahan	age-standardized	rate per 100,000 population	incidence	0.829327	0.943941	0.717441
Male	2010	Kerman	age-standardized	rate per 100,000 population	incidence	2.04474	2.38472	1.70951
Male	2010	Kermanshah	age-standardized	rate per 100,000 population	incidence	0.47399	0.585896	0.365806
Male	2010	Khorasan, North	age-standardized	rate per 100,000 population	incidence	0.493355	0.722816	0.274862
Male	2010	Khorasan, Razavi	age-standardized	rate per 100,000 population	incidence	0.790489	0.916021	0.669308
Male	2010	Khorasan, South	age-standardized	rate per 100,000 population	incidence	0.342672	0.529923	0.164481
Male	2010	Khuzestan	age-standardized	rate per 100,000 population	incidence	1.50549	1.70381	1.30909
Male	2010	Kohgiluyeh and Boyer-Ahmad	age-standardized	rate per 100,000 population	incidence	2.01972	2.60448	1.44381
Male	2010	Kurdistan	age-standardized	rate per 100,000 population	incidence	0.434904	0.571777	0.302664
Male	2010	Lorestan	age-standardized	rate per 100,000 population	incidence	0.575591	0.702477	0.452865
Male	2010	Markazi	age-standardized	rate per 100,000 population	incidence	0.502094	0.616126	0.390291
Male	2010	Mazandaran	age-standardized	rate per 100,000 population	incidence	0.372255	0.458614	0.289005
Male	2010	National	age-standardized	rate per 100,000 population	incidence	0.918898	1.10297	0.741233
Male	2010	Qazvin	age-standardized	rate per 100,000 population	incidence	0.402494	0.581823	0.234053
Male	2010	Qom	age-standardized	rate per 100,000 population	incidence	0.39761	0.556216	0.24743
Male	2010	Semnan	age-standardized	rate per 100,000 population	incidence	0.698681	0.897665	0.503895
Male	2010	Sistan and Baluchistan	age-standardized	rate per 100,000 population	incidence	0.686911	0.953779	0.444461
Male	2010	Tehran	age-standardized	rate per 100,000 population	incidence	1.02108	1.16147	0.88373
Male	2010	Yazd	age-standardized	rate per 100,000 population	incidence	3.06425	3.62739	2.5132
Male	2010	Zanjan	age-standardized	rate per 100,000 population	incidence	0.131114	0.208825	0.0612808
Both	2011	Alborz	age-standardized	rate per 100,000 population	incidence	2.03391	2.46595	1.61809
Both	2011	Ardabil	age-standardized	rate per 100,000 population	incidence	0.265879	0.35656	0.180056
Both	2011	Azerbaijan, East	age-standardized	rate per 100,000 population	incidence	0.564605	0.684103	0.4494
Both	2011	Azerbaijan, West	age-standardized	rate per 100,000 population	incidence	0.529144	0.665178	0.398821
Both	2011	Bushehr	age-standardized	rate per 100,000 population	incidence	0.342962	0.482661	0.209366
Both	2011	Chahar Mahaal and Bakhtiari	age-standardized	rate per 100,000 population	incidence	1.28502	1.706	0.878881
Both	2011	Fars	age-standardized	rate per 100,000 population	incidence	1.14518	1.31811	0.974617
Both	2011	Gilan	age-standardized	rate per 100,000 population	incidence	0.225381	0.280224	0.172078
Both	2011	Golestan	age-standardized	rate per 100,000 population	incidence	0.440062	0.609621	0.28246
Both	2011	Hamadan	age-standardized	rate per 100,000 population	incidence	0.515002	0.666323	0.367249
Both	2011	Hormozgan	age-standardized	rate per 100,000 population	incidence	0.511424	0.768555	0.281749
Both	2011	Ilam	age-standardized	rate per 100,000 population	incidence	0.420201	0.662023	0.192946
Both	2011	Isfahan	age-standardized	rate per 100,000 population	incidence	0.668674	0.763585	0.576127
Both	2011	Kerman	age-standardized	rate per 100,000 population	incidence	1.63632	1.9177	1.36215
Both	2011	Kermanshah	age-standardized	rate per 100,000 population	incidence	0.380541	0.470651	0.293561
Both	2011	Khorasan, North	age-standardized	rate per 100,000 population	incidence	0.409725	0.602455	0.228084
Both	2011	Khorasan, Razavi	age-standardized	rate per 100,000 population	incidence	0.653304	0.75655	0.552562
Both	2011	Khorasan, South	age-standardized	rate per 100,000 population	incidence	0.274829	0.425058	0.132089
Both	2011	Khuzestan	age-standardized	rate per 100,000 population	incidence	1.15087	1.30954	0.99619
Both	2011	Kohgiluyeh and Boyer-Ahmad	age-standardized	rate per 100,000 population	incidence	1.7411	2.26171	1.24184
Both	2011	Kurdistan	age-standardized	rate per 100,000 population	incidence	0.360241	0.479472	0.246642
Both	2011	Lorestan	age-standardized	rate per 100,000 population	incidence	0.454041	0.557499	0.35298
Both	2011	Markazi	age-standardized	rate per 100,000 population	incidence	0.403079	0.495091	0.314227
Both	2011	Mazandaran	age-standardized	rate per 100,000 population	incidence	0.33003	0.405778	0.25602
Both	2011	National	age-standardized	rate per 100,000 population	incidence	0.760521	0.917861	0.609477
Both	2011	Qazvin	age-standardized	rate per 100,000 population	incidence	0.342618	0.495697	0.19801
Both	2011	Qom	age-standardized	rate per 100,000 population	incidence	0.342375	0.479223	0.21402
Both	2011	Semnan	age-standardized	rate per 100,000 population	incidence	0.561619	0.722618	0.403957
Both	2011	Sistan and Baluchistan	age-standardized	rate per 100,000 population	incidence	0.567765	0.789726	0.371822
Both	2011	Tehran	age-standardized	rate per 100,000 population	incidence	0.834061	0.960156	0.712171
Both	2011	Yazd	age-standardized	rate per 100,000 population	incidence	2.86129	3.38386	2.34825
Both	2011	Zanjan	age-standardized	rate per 100,000 population	incidence	0.109081	0.177405	0.0499782
Female	2011	Alborz	age-standardized	rate per 100,000 population	incidence	1.6682	2.02643	1.32222
Female	2011	Ardabil	age-standardized	rate per 100,000 population	incidence	0.222996	0.298782	0.152047
Female	2011	Azerbaijan, East	age-standardized	rate per 100,000 population	incidence	0.46131	0.558218	0.368397
Female	2011	Azerbaijan, West	age-standardized	rate per 100,000 population	incidence	0.447341	0.560704	0.339629
Female	2011	Bushehr	age-standardized	rate per 100,000 population	incidence	0.296533	0.415111	0.182662
Female	2011	Chahar Mahaal and Bakhtiari	age-standardized	rate per 100,000 population	incidence	1.07329	1.42457	0.736653
Female	2011	Fars	age-standardized	rate per 100,000 population	incidence	0.863942	0.994096	0.736367
Female	2011	Gilan	age-standardized	rate per 100,000 population	incidence	0.182303	0.226045	0.139596
Female	2011	Golestan	age-standardized	rate per 100,000 population	incidence	0.362904	0.501249	0.236825
Female	2011	Hamadan	age-standardized	rate per 100,000 population	incidence	0.409023	0.529098	0.292595
Female	2011	Hormozgan	age-standardized	rate per 100,000 population	incidence	0.369651	0.559656	0.20453
Female	2011	Ilam	age-standardized	rate per 100,000 population	incidence	0.319648	0.505292	0.146692
Female	2011	Isfahan	age-standardized	rate per 100,000 population	incidence	0.510882	0.581766	0.441383
Female	2011	Kerman	age-standardized	rate per 100,000 population	incidence	1.22224	1.43432	1.01876
Female	2011	Kermanshah	age-standardized	rate per 100,000 population	incidence	0.285962	0.352547	0.221434
Female	2011	Khorasan, North	age-standardized	rate per 100,000 population	incidence	0.317112	0.466801	0.177376
Female	2011	Khorasan, Razavi	age-standardized	rate per 100,000 population	incidence	0.505608	0.584426	0.427984
Female	2011	Khorasan, South	age-standardized	rate per 100,000 population	incidence	0.200544	0.312927	0.0950624
Female	2011	Khuzestan	age-standardized	rate per 100,000 population	incidence	0.853112	0.971048	0.73858
Female	2011	Kohgiluyeh and Boyer-Ahmad	age-standardized	rate per 100,000 population	incidence	1.43624	1.86361	1.02339
Female	2011	Kurdistan	age-standardized	rate per 100,000 population	incidence	0.287737	0.382273	0.1974
Female	2011	Lorestan	age-standardized	rate per 100,000 population	incidence	0.327749	0.402065	0.25495
Female	2011	Markazi	age-standardized	rate per 100,000 population	incidence	0.30464	0.373363	0.238186
Female	2011	Mazandaran	age-standardized	rate per 100,000 population	incidence	0.295124	0.361271	0.230518
Female	2011	National	age-standardized	rate per 100,000 population	incidence	0.591883	0.714838	0.474231
Female	2011	Qazvin	age-standardized	rate per 100,000 population	incidence	0.262115	0.379456	0.151459
Female	2011	Qom	age-standardized	rate per 100,000 population	incidence	0.278482	0.38988	0.176388
Female	2011	Semnan	age-standardized	rate per 100,000 population	incidence	0.437146	0.560331	0.31503
Female	2011	Sistan and Baluchistan	age-standardized	rate per 100,000 population	incidence	0.420163	0.590966	0.274977
Female	2011	Tehran	age-standardized	rate per 100,000 population	incidence	0.618047	0.711679	0.526646
Female	2011	Yazd	age-standardized	rate per 100,000 population	incidence	2.57205	3.03477	2.11512
Female	2011	Zanjan	age-standardized	rate per 100,000 population	incidence	0.0906552	0.146367	0.0423516
Male	2011	Alborz	age-standardized	rate per 100,000 population	incidence	2.38601	2.88941	1.90266
Male	2011	Ardabil	age-standardized	rate per 100,000 population	incidence	0.302911	0.406865	0.203851
Male	2011	Azerbaijan, East	age-standardized	rate per 100,000 population	incidence	0.657851	0.798399	0.521988
Male	2011	Azerbaijan, West	age-standardized	rate per 100,000 population	incidence	0.601643	0.758685	0.450358
Male	2011	Bushehr	age-standardized	rate per 100,000 population	incidence	0.376969	0.532781	0.228666
Male	2011	Chahar Mahaal and Bakhtiari	age-standardized	rate per 100,000 population	incidence	1.46248	1.94344	0.99626
Male	2011	Fars	age-standardized	rate per 100,000 population	incidence	1.40838	1.62194	1.19699
Male	2011	Gilan	age-standardized	rate per 100,000 population	incidence	0.267961	0.333881	0.204075
Male	2011	Golestan	age-standardized	rate per 100,000 population	incidence	0.51086	0.710005	0.323456
Male	2011	Hamadan	age-standardized	rate per 100,000 population	incidence	0.611371	0.791718	0.434606
Male	2011	Hormozgan	age-standardized	rate per 100,000 population	incidence	0.639587	0.958358	0.350694
Male	2011	Ilam	age-standardized	rate per 100,000 population	incidence	0.510653	0.803519	0.233995
Male	2011	Isfahan	age-standardized	rate per 100,000 population	incidence	0.813178	0.930462	0.699074
Male	2011	Kerman	age-standardized	rate per 100,000 population	incidence	2.00667	2.3514	1.66779
Male	2011	Kermanshah	age-standardized	rate per 100,000 population	incidence	0.463021	0.574284	0.355811
Male	2011	Khorasan, North	age-standardized	rate per 100,000 population	incidence	0.49575	0.729014	0.274676
Male	2011	Khorasan, Razavi	age-standardized	rate per 100,000 population	incidence	0.787631	0.91397	0.665017
Male	2011	Khorasan, South	age-standardized	rate per 100,000 population	incidence	0.342748	0.527934	0.165708
Male	2011	Khuzestan	age-standardized	rate per 100,000 population	incidence	1.42789	1.62508	1.23532
Male	2011	Kohgiluyeh and Boyer-Ahmad	age-standardized	rate per 100,000 population	incidence	2.04256	2.6562	1.45761
Male	2011	Kurdistan	age-standardized	rate per 100,000 population	incidence	0.42776	0.570331	0.292224
Male	2011	Lorestan	age-standardized	rate per 100,000 population	incidence	0.565869	0.695904	0.439054
Male	2011	Markazi	age-standardized	rate per 100,000 population	incidence	0.490668	0.60394	0.381431
Male	2011	Mazandaran	age-standardized	rate per 100,000 population	incidence	0.361739	0.446563	0.278861
Male	2011	National	age-standardized	rate per 100,000 population	incidence	0.916106	1.10573	0.733743
Male	2011	Qazvin	age-standardized	rate per 100,000 population	incidence	0.414643	0.600289	0.239247
Male	2011	Qom	age-standardized	rate per 100,000 population	incidence	0.400049	0.560198	0.24762
Male	2011	Semnan	age-standardized	rate per 100,000 population	incidence	0.67726	0.873623	0.486413
Male	2011	Sistan and Baluchistan	age-standardized	rate per 100,000 population	incidence	0.700353	0.970453	0.456838
Male	2011	Tehran	age-standardized	rate per 100,000 population	incidence	1.03999	1.19748	0.888616
Male	2011	Yazd	age-standardized	rate per 100,000 population	incidence	2.99981	3.55773	2.45408
Male	2011	Zanjan	age-standardized	rate per 100,000 population	incidence	0.126116	0.20639	0.056829
Both	2012	Alborz	age-standardized	rate per 100,000 population	incidence	2.1102	2.57359	1.66798
Both	2012	Ardabil	age-standardized	rate per 100,000 population	incidence	0.26008	0.350746	0.173965
Both	2012	Azerbaijan, East	age-standardized	rate per 100,000 population	incidence	0.558251	0.680177	0.440453
Both	2012	Azerbaijan, West	age-standardized	rate per 100,000 population	incidence	0.526918	0.672025	0.390087
Both	2012	Bushehr	age-standardized	rate per 100,000 population	incidence	0.327328	0.467128	0.195938
Both	2012	Chahar Mahaal and Bakhtiari	age-standardized	rate per 100,000 population	incidence	1.28889	1.71267	0.879009
Both	2012	Fars	age-standardized	rate per 100,000 population	incidence	1.1094	1.28849	0.934649
Both	2012	Gilan	age-standardized	rate per 100,000 population	incidence	0.218403	0.272934	0.165569
Both	2012	Golestan	age-standardized	rate per 100,000 population	incidence	0.441529	0.617001	0.282065
Both	2012	Hamadan	age-standardized	rate per 100,000 population	incidence	0.506917	0.656177	0.361645
Both	2012	Hormozgan	age-standardized	rate per 100,000 population	incidence	0.507993	0.775468	0.278348
Both	2012	Ilam	age-standardized	rate per 100,000 population	incidence	0.422107	0.663707	0.191404
Both	2012	Isfahan	age-standardized	rate per 100,000 population	incidence	0.649052	0.747668	0.553003
Both	2012	Kerman	age-standardized	rate per 100,000 population	incidence	1.59025	1.87762	1.31034
Both	2012	Kermanshah	age-standardized	rate per 100,000 population	incidence	0.368931	0.457583	0.282789
Both	2012	Khorasan, North	age-standardized	rate per 100,000 population	incidence	0.409387	0.603275	0.22806
Both	2012	Khorasan, Razavi	age-standardized	rate per 100,000 population	incidence	0.644748	0.751242	0.540975
Both	2012	Khorasan, South	age-standardized	rate per 100,000 population	incidence	0.272498	0.42263	0.131395
Both	2012	Khuzestan	age-standardized	rate per 100,000 population	incidence	1.0836	1.24173	0.929185
Both	2012	Kohgiluyeh and Boyer-Ahmad	age-standardized	rate per 100,000 population	incidence	1.74245	2.2705	1.22935
Both	2012	Kurdistan	age-standardized	rate per 100,000 population	incidence	0.354546	0.480085	0.235852
Both	2012	Lorestan	age-standardized	rate per 100,000 population	incidence	0.441731	0.550253	0.338394
Both	2012	Markazi	age-standardized	rate per 100,000 population	incidence	0.388821	0.47924	0.300925
Both	2012	Mazandaran	age-standardized	rate per 100,000 population	incidence	0.320649	0.396383	0.247375
Both	2012	National	age-standardized	rate per 100,000 population	incidence	0.751742	0.914544	0.59631
Both	2012	Qazvin	age-standardized	rate per 100,000 population	incidence	0.349169	0.504508	0.202483
Both	2012	Qom	age-standardized	rate per 100,000 population	incidence	0.341162	0.47858	0.21232
Both	2012	Semnan	age-standardized	rate per 100,000 population	incidence	0.539621	0.697553	0.385287
Both	2012	Sistan and Baluchistan	age-standardized	rate per 100,000 population	incidence	0.572715	0.799145	0.373933
Both	2012	Tehran	age-standardized	rate per 100,000 population	incidence	0.835931	0.973107	0.70363
Both	2012	Yazd	age-standardized	rate per 100,000 population	incidence	2.7923	3.31157	2.28749
Both	2012	Zanjan	age-standardized	rate per 100,000 population	incidence	0.105777	0.177821	0.0463608
Female	2012	Alborz	age-standardized	rate per 100,000 population	incidence	1.72018	2.09628	1.36151
Female	2012	Ardabil	age-standardized	rate per 100,000 population	incidence	0.219291	0.294055	0.148552
Female	2012	Azerbaijan, East	age-standardized	rate per 100,000 population	incidence	0.458045	0.557633	0.363094
Female	2012	Azerbaijan, West	age-standardized	rate per 100,000 population	incidence	0.449648	0.570443	0.337462
Female	2012	Bushehr	age-standardized	rate per 100,000 population	incidence	0.281429	0.398353	0.171612
Female	2012	Chahar Mahaal and Bakhtiari	age-standardized	rate per 100,000 population	incidence	1.07167	1.4193	0.734798
Female	2012	Fars	age-standardized	rate per 100,000 population	incidence	0.833005	0.96597	0.703324
Female	2012	Gilan	age-standardized	rate per 100,000 population	incidence	0.177135	0.220518	0.135241
Female	2012	Golestan	age-standardized	rate per 100,000 population	incidence	0.365276	0.506623	0.238866
Female	2012	Hamadan	age-standardized	rate per 100,000 population	incidence	0.403364	0.522376	0.288481
Female	2012	Hormozgan	age-standardized	rate per 100,000 population	incidence	0.360785	0.556623	0.198438
Female	2012	Ilam	age-standardized	rate per 100,000 population	incidence	0.32229	0.508159	0.149667
Female	2012	Isfahan	age-standardized	rate per 100,000 population	incidence	0.4947	0.568391	0.422646
Female	2012	Kerman	age-standardized	rate per 100,000 population	incidence	1.19173	1.4057	0.983374
Female	2012	Kermanshah	age-standardized	rate per 100,000 population	incidence	0.278459	0.344137	0.215451
Female	2012	Khorasan, North	age-standardized	rate per 100,000 population	incidence	0.317341	0.466956	0.178913
Female	2012	Khorasan, Razavi	age-standardized	rate per 100,000 population	incidence	0.498804	0.579148	0.419644
Female	2012	Khorasan, South	age-standardized	rate per 100,000 population	incidence	0.198412	0.308826	0.0955589
Female	2012	Khuzestan	age-standardized	rate per 100,000 population	incidence	0.806487	0.92317	0.693183
Female	2012	Kohgiluyeh and Boyer-Ahmad	age-standardized	rate per 100,000 population	incidence	1.43275	1.86212	1.01613
Female	2012	Kurdistan	age-standardized	rate per 100,000 population	incidence	0.286489	0.38537	0.193139
Female	2012	Lorestan	age-standardized	rate per 100,000 population	incidence	0.319807	0.397059	0.246782
Female	2012	Markazi	age-standardized	rate per 100,000 population	incidence	0.292442	0.359746	0.227135
Female	2012	Mazandaran	age-standardized	rate per 100,000 population	incidence	0.288773	0.355047	0.225031
Female	2012	National	age-standardized	rate per 100,000 population	incidence	0.584507	0.71046	0.464692
Female	2012	Qazvin	age-standardized	rate per 100,000 population	incidence	0.265722	0.383552	0.155042
Female	2012	Qom	age-standardized	rate per 100,000 population	incidence	0.276894	0.386905	0.174514
Female	2012	Semnan	age-standardized	rate per 100,000 population	incidence	0.420866	0.541876	0.303219
Female	2012	Sistan and Baluchistan	age-standardized	rate per 100,000 population	incidence	0.421971	0.594523	0.276521
Female	2012	Tehran	age-standardized	rate per 100,000 population	incidence	0.611906	0.711444	0.514967
Female	2012	Yazd	age-standardized	rate per 100,000 population	incidence	2.53637	2.9978	2.08205
Female	2012	Zanjan	age-standardized	rate per 100,000 population	incidence	0.0895686	0.149525	0.0401706
Male	2012	Alborz	age-standardized	rate per 100,000 population	incidence	2.4888	3.03715	1.96517
Male	2012	Ardabil	age-standardized	rate per 100,000 population	incidence	0.295825	0.40096	0.195812
Male	2012	Azerbaijan, East	age-standardized	rate per 100,000 population	incidence	0.650452	0.79346	0.511123
Male	2012	Azerbaijan, West	age-standardized	rate per 100,000 population	incidence	0.596878	0.764908	0.436776
Male	2012	Bushehr	age-standardized	rate per 100,000 population	incidence	0.36044	0.517388	0.213228
Male	2012	Chahar Mahaal and Bakhtiari	age-standardized	rate per 100,000 population	incidence	1.4766	1.96783	1.00191
Male	2012	Fars	age-standardized	rate per 100,000 population	incidence	1.37197	1.59543	1.15388
Male	2012	Gilan	age-standardized	rate per 100,000 population	incidence	0.259532	0.325279	0.19572
Male	2012	Golestan	age-standardized	rate per 100,000 population	incidence	0.512642	0.720993	0.321466
Male	2012	Hamadan	age-standardized	rate per 100,000 population	incidence	0.602269	0.779759	0.428754
Male	2012	Hormozgan	age-standardized	rate per 100,000 population	incidence	0.643072	0.977424	0.350932
Male	2012	Ilam	age-standardized	rate per 100,000 population	incidence	0.513267	0.806245	0.229053
Male	2012	Isfahan	age-standardized	rate per 100,000 population	incidence	0.79225	0.914349	0.673653
Male	2012	Kerman	age-standardized	rate per 100,000 population	incidence	1.95406	2.30992	1.60758
Male	2012	Kermanshah	age-standardized	rate per 100,000 population	incidence	0.449733	0.559543	0.34229
Male	2012	Khorasan, North	age-standardized	rate per 100,000 population	incidence	0.495906	0.731996	0.273797
Male	2012	Khorasan, Razavi	age-standardized	rate per 100,000 population	incidence	0.779823	0.9113	0.652561
Male	2012	Khorasan, South	age-standardized	rate per 100,000 population	incidence	0.341251	0.528601	0.164371
Male	2012	Khuzestan	age-standardized	rate per 100,000 population	incidence	1.34534	1.5432	1.15156
Male	2012	Kohgiluyeh and Boyer-Ahmad	age-standardized	rate per 100,000 population	incidence	2.04998	2.67625	1.4404
Male	2012	Kurdistan	age-standardized	rate per 100,000 population	incidence	0.418717	0.569678	0.275861
Male	2012	Lorestan	age-standardized	rate per 100,000 population	incidence	0.552236	0.689865	0.420714
Male	2012	Markazi	age-standardized	rate per 100,000 population	incidence	0.476102	0.587833	0.367424
Male	2012	Mazandaran	age-standardized	rate per 100,000 population	incidence	0.350185	0.434972	0.267829
Male	2012	National	age-standardized	rate per 100,000 population	incidence	0.908266	1.10609	0.719038
Male	2012	Qazvin	age-standardized	rate per 100,000 population	incidence	0.425132	0.615105	0.245289
Male	2012	Qom	age-standardized	rate per 100,000 population	incidence	0.399741	0.562568	0.246425
Male	2012	Semnan	age-standardized	rate per 100,000 population	incidence	0.65199	0.845081	0.462834
Male	2012	Sistan and Baluchistan	age-standardized	rate per 100,000 population	incidence	0.711571	0.989411	0.461923
Male	2012	Tehran	age-standardized	rate per 100,000 population	incidence	1.05176	1.22559	0.885091
Male	2012	Yazd	age-standardized	rate per 100,000 population	incidence	2.91744	3.47197	2.38224
Male	2012	Zanjan	age-standardized	rate per 100,000 population	incidence	0.120884	0.204449	0.052019
Both	2013	Alborz	age-standardized	rate per 100,000 population	incidence	2.17569	2.67348	1.70585
Both	2013	Ardabil	age-standardized	rate per 100,000 population	incidence	0.253037	0.344028	0.167429
Both	2013	Azerbaijan, East	age-standardized	rate per 100,000 population	incidence	0.548586	0.674337	0.42787
Both	2013	Azerbaijan, West	age-standardized	rate per 100,000 population	incidence	0.52105	0.673718	0.377941
Both	2013	Bushehr	age-standardized	rate per 100,000 population	incidence	0.310605	0.448662	0.182969
Both	2013	Chahar Mahaal and Bakhtiari	age-standardized	rate per 100,000 population	incidence	1.28234	1.7065	0.873843
Both	2013	Fars	age-standardized	rate per 100,000 population	incidence	1.06776	1.25121	0.887407
Both	2013	Gilan	age-standardized	rate per 100,000 population	incidence	0.21071	0.264708	0.158635
Both	2013	Golestan	age-standardized	rate per 100,000 population	incidence	0.440485	0.615357	0.280367
Both	2013	Hamadan	age-standardized	rate per 100,000 population	incidence	0.496011	0.645019	0.351373
Both	2013	Hormozgan	age-standardized	rate per 100,000 population	incidence	0.500697	0.777339	0.26993
Both	2013	Ilam	age-standardized	rate per 100,000 population	incidence	0.421339	0.665525	0.191065
Both	2013	Isfahan	age-standardized	rate per 100,000 population	incidence	0.625759	0.728196	0.526202
Both	2013	Kerman	age-standardized	rate per 100,000 population	incidence	1.53176	1.82104	1.25246
Both	2013	Kermanshah	age-standardized	rate per 100,000 population	incidence	0.355309	0.441985	0.271319
Both	2013	Khorasan, North	age-standardized	rate per 100,000 population	incidence	0.406781	0.603485	0.225061
Both	2013	Khorasan, Razavi	age-standardized	rate per 100,000 population	incidence	0.632265	0.743519	0.525465
Both	2013	Khorasan, South	age-standardized	rate per 100,000 population	incidence	0.269015	0.418134	0.130535
Both	2013	Khuzestan	age-standardized	rate per 100,000 population	incidence	1.01317	1.1704	0.860029
Both	2013	Kohgiluyeh and Boyer-Ahmad	age-standardized	rate per 100,000 population	incidence	1.72901	2.26525	1.2123
Both	2013	Kurdistan	age-standardized	rate per 100,000 population	incidence	0.346692	0.477176	0.225929
Both	2013	Lorestan	age-standardized	rate per 100,000 population	incidence	0.426725	0.538172	0.321277
Both	2013	Markazi	age-standardized	rate per 100,000 population	incidence	0.372982	0.461998	0.286715
Both	2013	Mazandaran	age-standardized	rate per 100,000 population	incidence	0.31023	0.386252	0.237021
Both	2013	National	age-standardized	rate per 100,000 population	incidence	0.738716	0.907169	0.578802
Both	2013	Qazvin	age-standardized	rate per 100,000 population	incidence	0.353789	0.51232	0.204347
Both	2013	Qom	age-standardized	rate per 100,000 population	incidence	0.338148	0.476616	0.210747
Both	2013	Semnan	age-standardized	rate per 100,000 population	incidence	0.515278	0.669823	0.364496
Both	2013	Sistan and Baluchistan	age-standardized	rate per 100,000 population	incidence	0.573597	0.804696	0.373812
Both	2013	Tehran	age-standardized	rate per 100,000 population	incidence	0.831959	0.982598	0.68661
Both	2013	Yazd	age-standardized	rate per 100,000 population	incidence	2.70117	3.21509	2.19788
Both	2013	Zanjan	age-standardized	rate per 100,000 population	incidence	0.102086	0.17664	0.042409
Female	2013	Alborz	age-standardized	rate per 100,000 population	incidence	1.76368	2.16915	1.38654
Female	2013	Ardabil	age-standardized	rate per 100,000 population	incidence	0.214677	0.289516	0.144456
Female	2013	Azerbaijan, East	age-standardized	rate per 100,000 population	incidence	0.452551	0.553931	0.354903
Female	2013	Azerbaijan, West	age-standardized	rate per 100,000 population	incidence	0.449221	0.575703	0.331342
Female	2013	Bushehr	age-standardized	rate per 100,000 population	incidence	0.265597	0.379703	0.1604
Female	2013	Chahar Mahaal and Bakhtiari	age-standardized	rate per 100,000 population	incidence	1.06173	1.40859	0.731237
Female	2013	Fars	age-standardized	rate per 100,000 population	incidence	0.798106	0.93284	0.666503
Female	2013	Gilan	age-standardized	rate per 100,000 population	incidence	0.171573	0.214163	0.130518
Female	2013	Golestan	age-standardized	rate per 100,000 population	incidence	0.365776	0.506986	0.238112
Female	2013	Hamadan	age-standardized	rate per 100,000 population	incidence	0.395736	0.51325	0.281697
Female	2013	Hormozgan	age-standardized	rate per 100,000 population	incidence	0.349263	0.547736	0.188111
Female	2013	Ilam	age-standardized	rate per 100,000 population	incidence	0.322973	0.508476	0.14795
Female	2013	Isfahan	age-standardized	rate per 100,000 population	incidence	0.476013	0.551912	0.402087
Female	2013	Kerman	age-standardized	rate per 100,000 population	incidence	1.15324	1.36707	0.946314
Female	2013	Kermanshah	age-standardized	rate per 100,000 population	incidence	0.269434	0.333799	0.207397
Female	2013	Khorasan, North	age-standardized	rate per 100,000 population	incidence	0.315864	0.466997	0.178084
Female	2013	Khorasan, Razavi	age-standardized	rate per 100,000 population	incidence	0.489213	0.572462	0.408477
Female	2013	Khorasan, South	age-standardized	rate per 100,000 population	incidence	0.195585	0.3055	0.0933514
Female	2013	Khuzestan	age-standardized	rate per 100,000 population	incidence	0.757625	0.874937	0.643301
Female	2013	Kohgiluyeh and Boyer-Ahmad	age-standardized	rate per 100,000 population	incidence	1.41781	1.8539	0.999178
Female	2013	Kurdistan	age-standardized	rate per 100,000 population	incidence	0.283702	0.387944	0.188115
Female	2013	Lorestan	age-standardized	rate per 100,000 population	incidence	0.310181	0.389309	0.235125
Female	2013	Markazi	age-standardized	rate per 100,000 population	incidence	0.279386	0.34528	0.216564
Female	2013	Mazandaran	age-standardized	rate per 100,000 population	incidence	0.281487	0.347484	0.21714
Female	2013	National	age-standardized	rate per 100,000 population	incidence	0.574239	0.70386	0.451476
Female	2013	Qazvin	age-standardized	rate per 100,000 population	incidence	0.267881	0.387623	0.156214
Female	2013	Qom	age-standardized	rate per 100,000 population	incidence	0.273967	0.383731	0.174067
Female	2013	Semnan	age-standardized	rate per 100,000 population	incidence	0.403132	0.52148	0.287598
Female	2013	Sistan and Baluchistan	age-standardized	rate per 100,000 population	incidence	0.421304	0.597093	0.275407
Female	2013	Tehran	age-standardized	rate per 100,000 population	incidence	0.601977	0.709211	0.496703
Female	2013	Yazd	age-standardized	rate per 100,000 population	incidence	2.48241	2.94399	2.02733
Female	2013	Zanjan	age-standardized	rate per 100,000 population	incidence	0.0882387	0.150774	0.0379857
Male	2013	Alborz	age-standardized	rate per 100,000 population	incidence	2.57913	3.16755	2.01821
Male	2013	Ardabil	age-standardized	rate per 100,000 population	incidence	0.287303	0.393195	0.187539
Male	2013	Azerbaijan, East	age-standardized	rate per 100,000 population	incidence	0.638762	0.787874	0.49597
Male	2013	Azerbaijan, West	age-standardized	rate per 100,000 population	incidence	0.587711	0.765433	0.42046
Male	2013	Bushehr	age-standardized	rate per 100,000 population	incidence	0.342354	0.49787	0.198522
Male	2013	Chahar Mahaal and Bakhtiari	age-standardized	rate per 100,000 population	incidence	1.47935	1.97443	0.999542
Male	2013	Fars	age-standardized	rate per 100,000 population	incidence	1.32791	1.5588	1.10011
Male	2013	Gilan	age-standardized	rate per 100,000 population	incidence	0.250017	0.315549	0.186794
Male	2013	Golestan	age-standardized	rate per 100,000 population	incidence	0.511313	0.718855	0.319758
Male	2013	Hamadan	age-standardized	rate per 100,000 population	incidence	0.589706	0.768622	0.41613
Male	2013	Hormozgan	age-standardized	rate per 100,000 population	incidence	0.642433	0.993147	0.345931
Male	2013	Ilam	age-standardized	rate per 100,000 population	incidence	0.51298	0.812279	0.230905
Male	2013	Isfahan	age-standardized	rate per 100,000 population	incidence	0.766745	0.894501	0.642774
Male	2013	Kerman	age-standardized	rate per 100,000 population	incidence	1.88542	2.24644	1.53741
Male	2013	Kermanshah	age-standardized	rate per 100,000 population	incidence	0.434082	0.54172	0.329499
Male	2013	Khorasan, North	age-standardized	rate per 100,000 population	incidence	0.493373	0.733993	0.269373
Male	2013	Khorasan, Razavi	age-standardized	rate per 100,000 population	incidence	0.76737	0.905752	0.635344
Male	2013	Khorasan, South	age-standardized	rate per 100,000 population	incidence	0.338191	0.524511	0.165368
Male	2013	Khuzestan	age-standardized	rate per 100,000 population	incidence	1.25846	1.45446	1.06768
Male	2013	Kohgiluyeh and Boyer-Ahmad	age-standardized	rate per 100,000 population	incidence	2.03977	2.67669	1.42456
Male	2013	Kurdistan	age-standardized	rate per 100,000 population	incidence	0.406866	0.562684	0.261811
Male	2013	Lorestan	age-standardized	rate per 100,000 population	incidence	0.535124	0.677191	0.400912
Male	2013	Markazi	age-standardized	rate per 100,000 population	incidence	0.459274	0.569943	0.351082
Male	2013	Mazandaran	age-standardized	rate per 100,000 population	incidence	0.337432	0.423189	0.255617
Male	2013	National	age-standardized	rate per 100,000 population	incidence	0.895067	1.10089	0.699434
Male	2013	Qazvin	age-standardized	rate per 100,000 population	incidence	0.433478	0.628366	0.248648
Male	2013	Qom	age-standardized	rate per 100,000 population	incidence	0.397396	0.562769	0.244328
Male	2013	Semnan	age-standardized	rate per 100,000 population	incidence	0.623435	0.813097	0.438466
Male	2013	Sistan and Baluchistan	age-standardized	rate per 100,000 population	incidence	0.717972	1.00288	0.465881
Male	2013	Tehran	age-standardized	rate per 100,000 population	incidence	1.05637	1.24971	0.871626
Male	2013	Yazd	age-standardized	rate per 100,000 population	incidence	2.81722	3.36657	2.28222
Male	2013	Zanjan	age-standardized	rate per 100,000 population	incidence	0.115124	0.201234	0.046482
Both	2014	Alborz	age-standardized	rate per 100,000 population	incidence	2.22885	2.75939	1.72833
Both	2014	Ardabil	age-standardized	rate per 100,000 population	incidence	0.244815	0.334999	0.160297
Both	2014	Azerbaijan, East	age-standardized	rate per 100,000 population	incidence	0.535888	0.665716	0.412545
Both	2014	Azerbaijan, West	age-standardized	rate per 100,000 population	incidence	0.511807	0.673171	0.363747
Both	2014	Bushehr	age-standardized	rate per 100,000 population	incidence	0.293014	0.428946	0.168621
Both	2014	Chahar Mahaal and Bakhtiari	age-standardized	rate per 100,000 population	incidence	1.2655	1.69013	0.86034
Both	2014	Fars	age-standardized	rate per 100,000 population	incidence	1.02055	1.20911	0.838778
Both	2014	Gilan	age-standardized	rate per 100,000 population	incidence	0.202488	0.255901	0.150889
Both	2014	Golestan	age-standardized	rate per 100,000 population	incidence	0.436812	0.615512	0.275014
Both	2014	Hamadan	age-standardized	rate per 100,000 population	incidence	0.482365	0.630812	0.341202
Both	2014	Hormozgan	age-standardized	rate per 100,000 population	incidence	0.49	0.772811	0.2586
Both	2014	Ilam	age-standardized	rate per 100,000 population	incidence	0.417719	0.658658	0.191219
Both	2014	Isfahan	age-standardized	rate per 100,000 population	incidence	0.598792	0.704113	0.496869
Both	2014	Kerman	age-standardized	rate per 100,000 population	incidence	1.463	1.75533	1.18068
Both	2014	Kermanshah	age-standardized	rate per 100,000 population	incidence	0.339995	0.426832	0.257112
Both	2014	Khorasan, North	age-standardized	rate per 100,000 population	incidence	0.40196	0.596564	0.223722
Both	2014	Khorasan, Razavi	age-standardized	rate per 100,000 population	incidence	0.615971	0.728962	0.505928
Both	2014	Khorasan, South	age-standardized	rate per 100,000 population	incidence	0.264487	0.410479	0.128239
Both	2014	Khuzestan	age-standardized	rate per 100,000 population	incidence	0.94083	1.09777	0.787847
Both	2014	Kohgiluyeh and Boyer-Ahmad	age-standardized	rate per 100,000 population	incidence	1.70037	2.24743	1.17795
Both	2014	Kurdistan	age-standardized	rate per 100,000 population	incidence	0.336953	0.47124	0.212264
Both	2014	Lorestan	age-standardized	rate per 100,000 population	incidence	0.40954	0.524157	0.302365
Both	2014	Markazi	age-standardized	rate per 100,000 population	incidence	0.355596	0.443804	0.271264
Both	2014	Mazandaran	age-standardized	rate per 100,000 population	incidence	0.298907	0.375713	0.225354
Both	2014	National	age-standardized	rate per 100,000 population	incidence	0.721522	0.89511	0.557965
Both	2014	Qazvin	age-standardized	rate per 100,000 population	incidence	0.356247	0.517844	0.205498
Both	2014	Qom	age-standardized	rate per 100,000 population	incidence	0.333117	0.471857	0.207322
Both	2014	Semnan	age-standardized	rate per 100,000 population	incidence	0.48925	0.641139	0.344308
Both	2014	Sistan and Baluchistan	age-standardized	rate per 100,000 population	incidence	0.569782	0.807311	0.367919
Both	2014	Tehran	age-standardized	rate per 100,000 population	incidence	0.822173	0.983206	0.667966
Both	2014	Yazd	age-standardized	rate per 100,000 population	incidence	2.5885	3.09655	2.09503
Both	2014	Zanjan	age-standardized	rate per 100,000 population	incidence	0.0980676	0.174766	0.0385835
Female	2014	Alborz	age-standardized	rate per 100,000 population	incidence	1.79762	2.22791	1.39906
Female	2014	Ardabil	age-standardized	rate per 100,000 population	incidence	0.209245	0.283384	0.139472
Female	2014	Azerbaijan, East	age-standardized	rate per 100,000 population	incidence	0.444753	0.54841	0.347102
Female	2014	Azerbaijan, West	age-standardized	rate per 100,000 population	incidence	0.446189	0.581084	0.321811
Female	2014	Bushehr	age-standardized	rate per 100,000 population	incidence	0.249406	0.359787	0.148023
Female	2014	Chahar Mahaal and Bakhtiari	age-standardized	rate per 100,000 population	incidence	1.0441	1.38653	0.718522
Female	2014	Fars	age-standardized	rate per 100,000 population	incidence	0.759751	0.896426	0.629619
Female	2014	Gilan	age-standardized	rate per 100,000 population	incidence	0.165657	0.20853	0.124549
Female	2014	Golestan	age-standardized	rate per 100,000 population	incidence	0.364303	0.508483	0.234836
Female	2014	Hamadan	age-standardized	rate per 100,000 population	incidence	0.386092	0.502667	0.275688
Female	2014	Hormozgan	age-standardized	rate per 100,000 population	incidence	0.335513	0.533134	0.178369
Female	2014	Ilam	age-standardized	rate per 100,000 population	incidence	0.321812	0.504915	0.151155
Female	2014	Isfahan	age-standardized	rate per 100,000 population	incidence	0.454683	0.531878	0.379818
Female	2014	Kerman	age-standardized	rate per 100,000 population	incidence	1.10752	1.32496	0.899751
Female	2014	Kermanshah	age-standardized	rate per 100,000 population	incidence	0.259262	0.323675	0.197863
Female	2014	Khorasan, North	age-standardized	rate per 100,000 population	incidence	0.312714	0.462599	0.175883
Female	2014	Khorasan, Razavi	age-standardized	rate per 100,000 population	incidence	0.476865	0.562283	0.393156
Female	2014	Khorasan, South	age-standardized	rate per 100,000 population	incidence	0.192049	0.299165	0.0928157
Female	2014	Khuzestan	age-standardized	rate per 100,000 population	incidence	0.707046	0.822848	0.594918
Female	2014	Kohgiluyeh and Boyer-Ahmad	age-standardized	rate per 100,000 population	incidence	1.39023	1.83292	0.971477
Female	2014	Kurdistan	age-standardized	rate per 100,000 population	incidence	0.279288	0.387602	0.178755
Female	2014	Lorestan	age-standardized	rate per 100,000 population	incidence	0.299257	0.380698	0.223173
Female	2014	Markazi	age-standardized	rate per 100,000 population	incidence	0.265557	0.330268	0.204084
Female	2014	Mazandaran	age-standardized	rate per 100,000 population	incidence	0.273273	0.340209	0.208696
Female	2014	National	age-standardized	rate per 100,000 population	incidence	0.561134	0.694174	0.436352
Female	2014	Qazvin	age-standardized	rate per 100,000 population	incidence	0.268703	0.390604	0.156885
Female	2014	Qom	age-standardized	rate per 100,000 population	incidence	0.269483	0.379681	0.171014
Female	2014	Semnan	age-standardized	rate per 100,000 population	incidence	0.384019	0.502169	0.272121
Female	2014	Sistan and Baluchistan	age-standardized	rate per 100,000 population	incidence	0.417313	0.594325	0.271093
Female	2014	Tehran	age-standardized	rate per 100,000 population	incidence	0.588074	0.701609	0.477858
Female	2014	Yazd	age-standardized	rate per 100,000 population	incidence	2.41126	2.87222	1.96401
Female	2014	Zanjan	age-standardized	rate per 100,000 population	incidence	0.0866517	0.151225	0.0346644
Male	2014	Alborz	age-standardized	rate per 100,000 population	incidence	2.65494	3.28471	2.05348
Male	2014	Ardabil	age-standardized	rate per 100,000 population	incidence	0.277311	0.382476	0.179009
Male	2014	Azerbaijan, East	age-standardized	rate per 100,000 population	incidence	0.623169	0.77841	0.474897
Male	2014	Azerbaijan, West	age-standardized	rate per 100,000 population	incidence	0.574171	0.761239	0.40309
Male	2014	Bushehr	age-standardized	rate per 100,000 population	incidence	0.322902	0.476832	0.182425
Male	2014	Chahar Mahaal and Bakhtiari	age-standardized	rate per 100,000 population	incidence	1.46965	1.97144	0.990003
Male	2014	Fars	age-standardized	rate per 100,000 population	incidence	1.27589	1.5156	1.04322
Male	2014	Gilan	age-standardized	rate per 100,000 population	incidence	0.239756	0.303898	0.177501
Male	2014	Golestan	age-standardized	rate per 100,000 population	incidence	0.506678	0.719201	0.313225
Male	2014	Hamadan	age-standardized	rate per 100,000 population	incidence	0.573756	0.752779	0.403136
Male	2014	Hormozgan	age-standardized	rate per 100,000 population	incidence	0.637471	1.00231	0.334795
Male	2014	Ilam	age-standardized	rate per 100,000 population	incidence	0.508836	0.805143	0.229041
Male	2014	Isfahan	age-standardized	rate per 100,000 population	incidence	0.736647	0.869095	0.608615
Male	2014	Kerman	age-standardized	rate per 100,000 population	incidence	1.80339	2.16838	1.44873
Male	2014	Kermanshah	age-standardized	rate per 100,000 population	incidence	0.416143	0.524519	0.312666
Male	2014	Khorasan, North	age-standardized	rate per 100,000 population	incidence	0.488185	0.726401	0.269601
Male	2014	Khorasan, Razavi	age-standardized	rate per 100,000 population	incidence	0.750152	0.890194	0.614264
Male	2014	Khorasan, South	age-standardized	rate per 100,000 population	incidence	0.333791	0.517177	0.162003
Male	2014	Khuzestan	age-standardized	rate per 100,000 population	incidence	1.16886	1.36625	0.97572
Male	2014	Kohgiluyeh and Boyer-Ahmad	age-standardized	rate per 100,000 population	incidence	2.01187	2.66401	1.38515
Male	2014	Kurdistan	age-standardized	rate per 100,000 population	incidence	0.392758	0.552373	0.244545
Male	2014	Lorestan	age-standardized	rate per 100,000 population	incidence	0.51468	0.661348	0.377548
Male	2014	Markazi	age-standardized	rate per 100,000 population	incidence	0.440123	0.550636	0.334092
Male	2014	Mazandaran	age-standardized	rate per 100,000 population	incidence	0.323672	0.410173	0.241286
Male	2014	National	age-standardized	rate per 100,000 population	incidence	0.876377	1.08945	0.675082
Male	2014	Qazvin	age-standardized	rate per 100,000 population	incidence	0.439022	0.638451	0.251219
Male	2014	Qom	age-standardized	rate per 100,000 population	incidence	0.392704	0.558438	0.241118
Male	2014	Semnan	age-standardized	rate per 100,000 population	incidence	0.592424	0.777571	0.415011
Male	2014	Sistan and Baluchistan	age-standardized	rate per 100,000 population	incidence	0.71851	1.01616	0.461543
Male	2014	Tehran	age-standardized	rate per 100,000 population	incidence	1.05384	1.26217	0.855847
Male	2014	Yazd	age-standardized	rate per 100,000 population	incidence	2.69864	3.24187	2.17025
Male	2014	Zanjan	age-standardized	rate per 100,000 population	incidence	0.10894	0.197394	0.0422619
Both	2015	Alborz	age-standardized	rate per 100,000 population	incidence	2.26675	2.83526	1.73799
Both	2015	Ardabil	age-standardized	rate per 100,000 population	incidence	0.235637	0.325663	0.152868
Both	2015	Azerbaijan, East	age-standardized	rate per 100,000 population	incidence	0.520151	0.651155	0.396345
Both	2015	Azerbaijan, West	age-standardized	rate per 100,000 population	incidence	0.49919	0.669127	0.348268
Both	2015	Bushehr	age-standardized	rate per 100,000 population	incidence	0.274677	0.409872	0.154218
Both	2015	Chahar Mahaal and Bakhtiari	age-standardized	rate per 100,000 population	incidence	1.23914	1.66148	0.839097
Both	2015	Fars	age-standardized	rate per 100,000 population	incidence	0.968674	1.15781	0.787072
Both	2015	Gilan	age-standardized	rate per 100,000 population	incidence	0.193781	0.246921	0.142902
Both	2015	Golestan	age-standardized	rate per 100,000 population	incidence	0.430386	0.613928	0.269691
Both	2015	Hamadan	age-standardized	rate per 100,000 population	incidence	0.466456	0.613101	0.328706
Both	2015	Hormozgan	age-standardized	rate per 100,000 population	incidence	0.476061	0.76338	0.247529
Both	2015	Ilam	age-standardized	rate per 100,000 population	incidence	0.411546	0.649023	0.189327
Both	2015	Isfahan	age-standardized	rate per 100,000 population	incidence	0.568899	0.6765	0.465778
Both	2015	Kerman	age-standardized	rate per 100,000 population	incidence	1.38609	1.67734	1.1081
Both	2015	Kermanshah	age-standardized	rate per 100,000 population	incidence	0.323122	0.407967	0.242776
Both	2015	Khorasan, North	age-standardized	rate per 100,000 population	incidence	0.394296	0.589868	0.21709
Both	2015	Khorasan, Razavi	age-standardized	rate per 100,000 population	incidence	0.596081	0.713911	0.48299
Both	2015	Khorasan, South	age-standardized	rate per 100,000 population	incidence	0.258938	0.402353	0.127554
Both	2015	Khuzestan	age-standardized	rate per 100,000 population	incidence	0.86745	1.0232	0.717877
Both	2015	Kohgiluyeh and Boyer-Ahmad	age-standardized	rate per 100,000 population	incidence	1.65619	2.20522	1.13428
Both	2015	Kurdistan	age-standardized	rate per 100,000 population	incidence	0.325421	0.464496	0.198291
Both	2015	Lorestan	age-standardized	rate per 100,000 population	incidence	0.390336	0.50733	0.282236
Both	2015	Markazi	age-standardized	rate per 100,000 population	incidence	0.336949	0.422018	0.255587
Both	2015	Mazandaran	age-standardized	rate per 100,000 population	incidence	0.286834	0.363223	0.214018
Both	2015	National	age-standardized	rate per 100,000 population	incidence	0.70044	0.878879	0.534018
Both	2015	Qazvin	age-standardized	rate per 100,000 population	incidence	0.356526	0.520507	0.206578
Both	2015	Qom	age-standardized	rate per 100,000 population	incidence	0.326012	0.463336	0.201714
Both	2015	Semnan	age-standardized	rate per 100,000 population	incidence	0.461892	0.609475	0.320645
Both	2015	Sistan and Baluchistan	age-standardized	rate per 100,000 population	incidence	0.561449	0.803414	0.359334
Both	2015	Tehran	age-standardized	rate per 100,000 population	incidence	0.806345	0.979444	0.64002
Both	2015	Yazd	age-standardized	rate per 100,000 population	incidence	2.45536	2.95233	1.97139
Both	2015	Zanjan	age-standardized	rate per 100,000 population	incidence	0.0937819	0.17195	0.0347791
Female	2015	Alborz	age-standardized	rate per 100,000 population	incidence	1.81976	2.27188	1.40237
Female	2015	Ardabil	age-standardized	rate per 100,000 population	incidence	0.203039	0.27774	0.134792
Female	2015	Azerbaijan, East	age-standardized	rate per 100,000 population	incidence	0.434317	0.539509	0.334866
Female	2015	Azerbaijan, West	age-standardized	rate per 100,000 population	incidence	0.440315	0.583352	0.314303
Female	2015	Bushehr	age-standardized	rate per 100,000 population	incidence	0.232729	0.341038	0.136963
Female	2015	Chahar Mahaal and Bakhtiari	age-standardized	rate per 100,000 population	incidence	1.01933	1.36181	0.698715
Female	2015	Fars	age-standardized	rate per 100,000 population	incidence	0.718391	0.855108	0.587699
Female	2015	Gilan	age-standardized	rate per 100,000 population	incidence	0.159438	0.202053	0.118703
Female	2015	Golestan	age-standardized	rate per 100,000 population	incidence	0.360513	0.50804	0.233402
Female	2015	Hamadan	age-standardized	rate per 100,000 population	incidence	0.374527	0.490115	0.266568
Female	2015	Hormozgan	age-standardized	rate per 100,000 population	incidence	0.319974	0.519125	0.168324
Female	2015	Ilam	age-standardized	rate per 100,000 population	incidence	0.31874	0.49968	0.151837
Female	2015	Isfahan	age-standardized	rate per 100,000 population	incidence	0.431636	0.510819	0.356994
Female	2015	Kerman	age-standardized	rate per 100,000 population	incidence	1.05599	1.2732	0.851586
Female	2015	Kermanshah	age-standardized	rate per 100,000 population	incidence	0.247862	0.311437	0.188472
Female	2015	Khorasan, North	age-standardized	rate per 100,000 population	incidence	0.307367	0.45688	0.171993
Female	2015	Khorasan, Razavi	age-standardized	rate per 100,000 population	incidence	0.461989	0.551182	0.37825
Female	2015	Khorasan, South	age-standardized	rate per 100,000 population	incidence	0.187912	0.293376	0.09194
Female	2015	Khuzestan	age-standardized	rate per 100,000 population	incidence	0.655075	0.769716	0.54552
Female	2015	Kohgiluyeh and Boyer-Ahmad	age-standardized	rate per 100,000 population	incidence	1.35057	1.79419	0.935825
Female	2015	Kurdistan	age-standardized	rate per 100,000 population	incidence	0.273407	0.387377	0.170503
Female	2015	Lorestan	age-standardized	rate per 100,000 population	incidence	0.286891	0.371643	0.209615
Female	2015	Markazi	age-standardized	rate per 100,000 population	incidence	0.251043	0.312677	0.191989
Female	2015	Mazandaran	age-standardized	rate per 100,000 population	incidence	0.264164	0.330762	0.200451
Female	2015	National	age-standardized	rate per 100,000 population	incidence	0.545556	0.68184	0.41976
Female	2015	Qazvin	age-standardized	rate per 100,000 population	incidence	0.268047	0.389613	0.157214
Female	2015	Qom	age-standardized	rate per 100,000 population	incidence	0.263524	0.370294	0.167588
Female	2015	Semnan	age-standardized	rate per 100,000 population	incidence	0.363915	0.47628	0.255275
Female	2015	Sistan and Baluchistan	age-standardized	rate per 100,000 population	incidence	0.41063	0.58958	0.263958
Female	2015	Tehran	age-standardized	rate per 100,000 population	incidence	0.570305	0.690031	0.456564
Female	2015	Yazd	age-standardized	rate per 100,000 population	incidence	2.3218	2.77961	1.87854
Female	2015	Zanjan	age-standardized	rate per 100,000 population	incidence	0.0847633	0.152835	0.0325175
Male	2015	Alborz	age-standardized	rate per 100,000 population	incidence	2.7126	3.39734	2.07267
Male	2015	Ardabil	age-standardized	rate per 100,000 population	incidence	0.26628	0.370861	0.16971
Male	2015	Azerbaijan, East	age-standardized	rate per 100,000 population	incidence	0.604012	0.760411	0.456257
Male	2015	Azerbaijan, West	age-standardized	rate per 100,000 population	incidence	0.556539	0.752977	0.381075
Male	2015	Bushehr	age-standardized	rate per 100,000 population	incidence	0.302492	0.455808	0.165455
Male	2015	Chahar Mahaal and Bakhtiari	age-standardized	rate per 100,000 population	incidence	1.44855	1.94769	0.972167
Male	2015	Fars	age-standardized	rate per 100,000 population	incidence	1.21734	1.45869	0.985027
Male	2015	Gilan	age-standardized	rate per 100,000 population	incidence	0.228771	0.292662	0.167531
Male	2015	Golestan	age-standardized	rate per 100,000 population	incidence	0.498743	0.717856	0.30492
Male	2015	Hamadan	age-standardized	rate per 100,000 population	incidence	0.555215	0.73201	0.388568
Male	2015	Hormozgan	age-standardized	rate per 100,000 population	incidence	0.628313	1.00195	0.324605
Male	2015	Ilam	age-standardized	rate per 100,000 population	incidence	0.501598	0.794109	0.225579
Male	2015	Isfahan	age-standardized	rate per 100,000 population	incidence	0.702506	0.837894	0.571528
Male	2015	Kerman	age-standardized	rate per 100,000 population	incidence	1.71088	2.07548	1.36
Male	2015	Kermanshah	age-standardized	rate per 100,000 population	incidence	0.396261	0.501954	0.295376
Male	2015	Khorasan, North	age-standardized	rate per 100,000 population	incidence	0.479571	0.72059	0.261129
Male	2015	Khorasan, Razavi	age-standardized	rate per 100,000 population	incidence	0.728411	0.874752	0.586099
Male	2015	Khorasan, South	age-standardized	rate per 100,000 population	incidence	0.328009	0.50845	0.162118
Male	2015	Khuzestan	age-standardized	rate per 100,000 population	incidence	1.07807	1.27476	0.888654
Male	2015	Kohgiluyeh and Boyer-Ahmad	age-standardized	rate per 100,000 population	incidence	1.9649	2.62036	1.33463
Male	2015	Kurdistan	age-standardized	rate per 100,000 population	incidence	0.37642	0.54025	0.225441
Male	2015	Lorestan	age-standardized	rate per 100,000 population	incidence	0.491395	0.640104	0.353009
Male	2015	Markazi	age-standardized	rate per 100,000 population	incidence	0.419102	0.526707	0.316285
Male	2015	Mazandaran	age-standardized	rate per 100,000 population	incidence	0.30919	0.39532	0.227323
Male	2015	National	age-standardized	rate per 100,000 population	incidence	0.852453	1.07245	0.645996
Male	2015	Qazvin	age-standardized	rate per 100,000 population	incidence	0.441824	0.646842	0.25405
Male	2015	Qom	age-standardized	rate per 100,000 population	incidence	0.385478	0.55204	0.234061
Male	2015	Semnan	age-standardized	rate per 100,000 population	incidence	0.559352	0.742024	0.385602
Male	2015	Sistan and Baluchistan	age-standardized	rate per 100,000 population	incidence	0.712981	1.01884	0.45474
Male	2015	Tehran	age-standardized	rate per 100,000 population	incidence	1.04364	1.27056	0.824292
Male	2015	Yazd	age-standardized	rate per 100,000 population	incidence	2.56455	3.09601	2.04455
Male	2015	Zanjan	age-standardized	rate per 100,000 population	incidence	0.1025	0.190528	0.0369367
Both	2016	Alborz	age-standardized	rate per 100,000 population	incidence	2.28799	2.88902	1.73958
Both	2016	Ardabil	age-standardized	rate per 100,000 population	incidence	0.225718	0.314761	0.14434
Both	2016	Azerbaijan, East	age-standardized	rate per 100,000 population	incidence	0.501734	0.633888	0.377924
Both	2016	Azerbaijan, West	age-standardized	rate per 100,000 population	incidence	0.483508	0.657667	0.327896
Both	2016	Bushehr	age-standardized	rate per 100,000 population	incidence	0.255579	0.385584	0.142291
Both	2016	Chahar Mahaal and Bakhtiari	age-standardized	rate per 100,000 population	incidence	1.20344	1.62049	0.811321
Both	2016	Fars	age-standardized	rate per 100,000 population	incidence	0.913072	1.10345	0.730949
Both	2016	Gilan	age-standardized	rate per 100,000 population	incidence	0.184616	0.236807	0.135029
Both	2016	Golestan	age-standardized	rate per 100,000 population	incidence	0.421243	0.606248	0.260818
Both	2016	Hamadan	age-standardized	rate per 100,000 population	incidence	0.448291	0.592177	0.313254
Both	2016	Hormozgan	age-standardized	rate per 100,000 population	incidence	0.459502	0.745905	0.234095
Both	2016	Ilam	age-standardized	rate per 100,000 population	incidence	0.402982	0.637022	0.187249
Both	2016	Isfahan	age-standardized	rate per 100,000 population	incidence	0.536597	0.64623	0.433734
Both	2016	Kerman	age-standardized	rate per 100,000 population	incidence	1.30222	1.59543	1.02675
Both	2016	Kermanshah	age-standardized	rate per 100,000 population	incidence	0.305087	0.387354	0.227632
Both	2016	Khorasan, North	age-standardized	rate per 100,000 population	incidence	0.384239	0.57702	0.211387
Both	2016	Khorasan, Razavi	age-standardized	rate per 100,000 population	incidence	0.573019	0.69225	0.459361
Both	2016	Khorasan, South	age-standardized	rate per 100,000 population	incidence	0.252189	0.391867	0.123688
Both	2016	Khuzestan	age-standardized	rate per 100,000 population	incidence	0.794353	0.946916	0.649161
Both	2016	Kohgiluyeh and Boyer-Ahmad	age-standardized	rate per 100,000 population	incidence	1.59923	2.14318	1.08701
Both	2016	Kurdistan	age-standardized	rate per 100,000 population	incidence	0.312104	0.453492	0.185158
Both	2016	Lorestan	age-standardized	rate per 100,000 population	incidence	0.369361	0.487962	0.261471
Both	2016	Markazi	age-standardized	rate per 100,000 population	incidence	0.317303	0.400957	0.238583
Both	2016	Mazandaran	age-standardized	rate per 100,000 population	incidence	0.274106	0.349888	0.202096
Both	2016	National	age-standardized	rate per 100,000 population	incidence	0.675394	0.856981	0.507899
Both	2016	Qazvin	age-standardized	rate per 100,000 population	incidence	0.354466	0.518771	0.204542
Both	2016	Qom	age-standardized	rate per 100,000 population	incidence	0.317016	0.453151	0.195645
Both	2016	Semnan	age-standardized	rate per 100,000 population	incidence	0.433478	0.575137	0.298886
Both	2016	Sistan and Baluchistan	age-standardized	rate per 100,000 population	incidence	0.548845	0.794007	0.347816
Both	2016	Tehran	age-standardized	rate per 100,000 population	incidence	0.784817	0.967184	0.611785
Both	2016	Yazd	age-standardized	rate per 100,000 population	incidence	2.31898	2.80697	1.84764
Both	2016	Zanjan	age-standardized	rate per 100,000 population	incidence	0.0892729	0.168333	0.0305316
Female	2016	Alborz	age-standardized	rate per 100,000 population	incidence	1.82893	2.30419	1.40025
Female	2016	Ardabil	age-standardized	rate per 100,000 population	incidence	0.196088	0.270522	0.128142
Female	2016	Azerbaijan, East	age-standardized	rate per 100,000 population	incidence	0.421651	0.528098	0.322847
Female	2016	Azerbaijan, West	age-standardized	rate per 100,000 population	incidence	0.431649	0.578772	0.300388
Female	2016	Bushehr	age-standardized	rate per 100,000 population	incidence	0.215934	0.31954	0.125993
Female	2016	Chahar Mahaal and Bakhtiari	age-standardized	rate per 100,000 population	incidence	0.987543	1.32012	0.675285
Female	2016	Fars	age-standardized	rate per 100,000 population	incidence	0.674706	0.812476	0.545806
Female	2016	Gilan	age-standardized	rate per 100,000 population	incidence	0.152881	0.194318	0.113362
Female	2016	Golestan	age-standardized	rate per 100,000 population	incidence	0.35448	0.503218	0.227288
Female	2016	Hamadan	age-standardized	rate per 100,000 population	incidence	0.361111	0.474918	0.256178
Female	2016	Hormozgan	age-standardized	rate per 100,000 population	incidence	0.302931	0.498254	0.155048
Female	2016	Ilam	age-standardized	rate per 100,000 population	incidence	0.313681	0.493758	0.14877
Female	2016	Isfahan	age-standardized	rate per 100,000 population	incidence	0.406938	0.486271	0.331975
Female	2016	Kerman	age-standardized	rate per 100,000 population	incidence	0.998782	1.21719	0.793916
Female	2016	Kermanshah	age-standardized	rate per 100,000 population	incidence	0.235498	0.297006	0.177881
Female	2016	Khorasan, North	age-standardized	rate per 100,000 population	incidence	0.300242	0.449057	0.166648
Female	2016	Khorasan, Razavi	age-standardized	rate per 100,000 population	incidence	0.444658	0.533917	0.360551
Female	2016	Khorasan, South	age-standardized	rate per 100,000 population	incidence	0.183025	0.284929	0.0897625
Female	2016	Khuzestan	age-standardized	rate per 100,000 population	incidence	0.602817	0.714079	0.497259
Female	2016	Kohgiluyeh and Boyer-Ahmad	age-standardized	rate per 100,000 population	incidence	1.30051	1.73896	0.891264
Female	2016	Kurdistan	age-standardized	rate per 100,000 population	incidence	0.265967	0.382231	0.161252
Female	2016	Lorestan	age-standardized	rate per 100,000 population	incidence	0.273315	0.358161	0.195566
Female	2016	Markazi	age-standardized	rate per 100,000 population	incidence	0.235993	0.296934	0.179632
Female	2016	Mazandaran	age-standardized	rate per 100,000 population	incidence	0.254187	0.320063	0.191246
Female	2016	National	age-standardized	rate per 100,000 population	incidence	0.526447	0.664318	0.4003
Female	2016	Qazvin	age-standardized	rate per 100,000 population	incidence	0.265713	0.388183	0.155896
Female	2016	Qom	age-standardized	rate per 100,000 population	incidence	0.256098	0.362807	0.162904
Female	2016	Semnan	age-standardized	rate per 100,000 population	incidence	0.342945	0.450801	0.239732
Female	2016	Sistan and Baluchistan	age-standardized	rate per 100,000 population	incidence	0.40092	0.583609	0.257072
Female	2016	Tehran	age-standardized	rate per 100,000 population	incidence	0.549175	0.672157	0.432988
Female	2016	Yazd	age-standardized	rate per 100,000 population	incidence	2.21793	2.67009	1.77965
Female	2016	Zanjan	age-standardized	rate per 100,000 population	incidence	0.0825458	0.152642	0.0288553
Male	2016	Alborz	age-standardized	rate per 100,000 population	incidence	2.7504	3.47812	2.08139
Male	2016	Ardabil	age-standardized	rate per 100,000 population	incidence	0.25427	0.357389	0.159947
Male	2016	Azerbaijan, East	age-standardized	rate per 100,000 population	incidence	0.581538	0.739308	0.432809
Male	2016	Azerbaijan, West	age-standardized	rate per 100,000 population	incidence	0.535203	0.736311	0.355317
Male	2016	Bushehr	age-standardized	rate per 100,000 population	incidence	0.281523	0.428804	0.152956
Male	2016	Chahar Mahaal and Bakhtiari	age-standardized	rate per 100,000 population	incidence	1.41602	1.91624	0.945265
Male	2016	Fars	age-standardized	rate per 100,000 population	incidence	1.15304	1.39638	0.917336
Male	2016	Gilan	age-standardized	rate per 100,000 population	incidence	0.21717	0.280394	0.157255
Male	2016	Golestan	age-standardized	rate per 100,000 population	incidence	0.487606	0.70866	0.294147
Male	2016	Hamadan	age-standardized	rate per 100,000 population	incidence	0.534006	0.707466	0.369371
Male	2016	Hormozgan	age-standardized	rate per 100,000 population	incidence	0.614843	0.99161	0.31252
Male	2016	Ilam	age-standardized	rate per 100,000 population	incidence	0.491209	0.778563	0.225265
Male	2016	Isfahan	age-standardized	rate per 100,000 population	incidence	0.665098	0.804762	0.534585
Male	2016	Kerman	age-standardized	rate per 100,000 population	incidence	1.60832	1.97698	1.26162
Male	2016	Kermanshah	age-standardized	rate per 100,000 population	incidence	0.374789	0.477848	0.277464
Male	2016	Khorasan, North	age-standardized	rate per 100,000 population	incidence	0.468093	0.704763	0.25605
Male	2016	Khorasan, Razavi	age-standardized	rate per 100,000 population	incidence	0.702538	0.852013	0.559063
Male	2016	Khorasan, South	age-standardized	rate per 100,000 population	incidence	0.320694	0.497788	0.157292
Male	2016	Khuzestan	age-standardized	rate per 100,000 population	incidence	0.987359	1.18154	0.802229
Male	2016	Kohgiluyeh and Boyer-Ahmad	age-standardized	rate per 100,000 population	incidence	1.90116	2.55173	1.28485
Male	2016	Kurdistan	age-standardized	rate per 100,000 population	incidence	0.358195	0.524682	0.20904
Male	2016	Lorestan	age-standardized	rate per 100,000 population	incidence	0.465569	0.617981	0.327487
Male	2016	Markazi	age-standardized	rate per 100,000 population	incidence	0.396555	0.502349	0.296042
Male	2016	Mazandaran	age-standardized	rate per 100,000 population	incidence	0.294038	0.379733	0.212953
Male	2016	National	age-standardized	rate per 100,000 population	incidence	0.823829	1.04898	0.61513
Male	2016	Qazvin	age-standardized	rate per 100,000 population	incidence	0.441687	0.647104	0.252348
Male	2016	Qom	age-standardized	rate per 100,000 population	incidence	0.37601	0.540642	0.227352
Male	2016	Semnan	age-standardized	rate per 100,000 population	incidence	0.524608	0.700295	0.358429
Male	2016	Sistan and Baluchistan	age-standardized	rate per 100,000 population	incidence	0.701641	1.01134	0.441549
Male	2016	Tehran	age-standardized	rate per 100,000 population	incidence	1.0259	1.26903	0.794713
Male	2016	Yazd	age-standardized	rate per 100,000 population	incidence	2.41784	2.94089	1.91416
Male	2016	Zanjan	age-standardized	rate per 100,000 population	incidence	0.0959037	0.1838	0.0321839
